# Supplementary material for: Metabolic disorders and post-acute hospitalization in black/mixed-race patients with long COVID in Brazil: A cross-sectional analysis
Source: PLoS One. 2022 Oct 31;17(10):e0276771. doi: 10.1371/journal.pone.0276771 (PMC9621406; doi:10.1371/journal.pone.0276771)
Supplement: S1 Dataset — (XLSX) [file pone.0276771.s011.xlsx]

## Sheet: Identification
Metabolic disorders and Post-Acute Hospitalization in black/mixed-race patients with long COVID in Brazil: a cross-sectional analysis
Ana Paula Andrade Barreto1,2 ¶, Marcio Andrade Barreto Filho1,2¶, Lucimeire Cardoso Duarte1,2 ¶, Thiago Cerqueira-Silva3,4, Aquiles Camelier1,5, Natalia Machado Tavares3, Manoel Barral-Netto3,4, Viviane Boaventura,3,4&*, Marcelo Chalhoub Coelho Lima1,6 &, on behalf of the CPC study group^
For correspondence, contact:
Viviane S. Boaventura
Address: Instituto Gonçalo Moniz - IGM. Rua Waldemar Falcão, 121, Candeal - Salvador/BA
CEP: 40296-710
Email: viviane.boaventura@fiocruz.br

## Sheet: Codebook 
ID	De-identified ID
Disease severity	Disease severity at acute phase (mild, moderate, severe)
Sex	Patient´s sex
Race	Patient´s race
BMI	BMI
Months_DO	Months since disease onset
Headache	headache associated with long covid
cough	cough associated with long covid
Dyspnea	dyspnea associated with long covid
Myalgia	myalgia associated with long covid
Fatigue	fatigue associated with long covid
Chest_pain	Chest since disease onset
Anorexia	anorexia associated with long covid
Dysphagia	dysphagia associated with long covid
Dysphonia	dysphonia associated with long covid
Ageusia	ageusia associated with long covid
Anosmy	anosmy associated with long covid
motor_limitation	Motor limilation associated with long covid
Hair_loss	hair loss associated with long covid
Dizziness	Dizziness associated with long covid
Insomnia	Insomnia associated with long covid
Mobility_EURO	Mobility domain of EQ-5D-5L	Results range from 1 (no change) to 5 (extreme change)
Selfcare_Euro	Self cara domain of EQ-5D-5L
Usual_EURO	Usual activities domain of EQ-5D-5L
Pain_Euro	Pain domain of EQ-5D-5L
Anxiety_EURO	Anxiety domain of EQ-5D-5L
Globalscore_EURO	Global general health score (0-100) of EQ-5D-5L
noalt_euro
Extreme_Euro
Hospital_ADM	Pacient admitted to hospital
ICU	Pacient needed ICU care
cardiopathy	cardiopathy
hypertension	hypertension
astma	astma
COPD	COPD
DM	DM
DM_insulin	DM_insulin
renal_insufficiency	renal_insufficiency
dialysis	dialysis
neoplasy	neoplasy
Neurologic_disease	Neurologic_disease
HIV	HIV
Smoker	Patient is a smoker?
alcoholic	Patient is a alcoholic?
Sedentary	Patient is sedentary
Fever_acute	Patient presented fever at acute phase?
Cough_acute	Patient presented cough at acute phase
Myalgia_acute	Patient presented myalgia at acute phase
Headache_acute	Patient presented headache at acute phase
Dyspnea_Acute	Patient presented dyspnea at acute phase
Diarrhea_acute	Patient presented diarrhea at acute phase
Nausa_acute	Patient presented nausea at acute phase
Olfactory_acute	Patient presented olfactory disfunction at acute phase
taste_acute	Patient presented taste disorders at acute phase
fatigue	Patient presented fatigue at acute phase
chest_pain_acute	Patient presented chest pain at acute phase
Obesity	Obesity category
Age_cat	Age category
hb_alt	Laboratorial exam HB altered?	Reference values presented at table 3 (manuscript)
Leuko_Alt	Laboratorial exam leukogram altered?
lymph_Alt	Laboratorial exam lymphocytes altered?
plate_alt	Laboratorial exam platelets altered?
crea_alt	Laboratorial exam creatinine altered?
ur_alt	Laboratorial exam urea altered?
cpk_alt	Laboratorial exam CPK altered?
alb_alt	Laboratorial exam albumin altered?
bd_alt	Laboratorial exam direct bilirubin altered?
glic_alt	Laboratorial exam fasting blood glucose altered?
a1c_alt	Laboratorial exam hemoglobin A1c altered? (0-Non diabetic; 1 - Pré diabetic; 2 - diabetic)
na_alt	Laboratorial exam sodium altered?
k_alt	Laboratorial exam potassium altered?
CRP_alt	Laboratorial exam C-reactive protein altered?
SGOT_alt	Laboratorial exam SGOT altered?
SGPT_alt	Laboratorial exam SGPT altered?

## Sheet: Raw Data
ID	age_amb	Disease severity	Sex	Race	BMI	Months_DO	Headache	cough	Dyspnea	Myalgia	Fatigue	Chest_pain	Anorexia	Dysphagia	Dysphonia	Ageusia	Anosmy	motor_limitation	Hair_loss	Dizziness	Insomnia	Mobility_EURO	Selfcare_Euro	Usual_EURO	Pain_Euro	Anxiety_EURO	Globalscore_EURO	noalt_euro	Extreme_Euro	Hospital_ADM	ICU	cardiopathy	hypertension	astma	COPD	DM	DM_insulin	renal_insufficiency	dialysis	neoplasy	Neurologic_disease	HIV	Smoker	alcoholic	Sedentary	Fever_acute	Cough_acute	Myalgia_acute	Headache_acute
1	81.9	Severe	Male	White	29.55	1.5		Yes	No	No	No	No	No	No	No															Yes	Yes	Yes	Yes	No	No	Yes	No	Yes	No	No	Yes	No	Former	No		No	Yes	No	No
2	76	Moderate	Female	Mixed-race	28.25	1.9		No	Yes	No	Yes	No	No	No	No															Yes	No	Yes	Yes	No	No	Yes	Yes	Yes	No	No	No	No	No	No		No	Yes	Yes	Yes
3	56.7	Severe	Male	Black	34.72	2		Yes	Yes	Yes	Yes	No	No	No	No															Yes	Yes	No	Yes	No	No	Yes	Yes	No		No	No	No	No	No		Yes	Yes	Yes	Yes
4	73.2	Moderate	Male	Mixed-race	27.34	1.5	No	No	Yes	No	No	No	No	No	No	No	No	No												Yes	No	No	Yes	No	No	Yes	No	No		No	No	No	Former	No		No	No	No	No
5	48.7	Severe	Male	Mixed-race	26.91	2		No	No	Yes	No	No	No	No	No															Yes	Yes	No	Yes	No	No	No		No		No	No	No	No	No		Yes	Yes	Yes	Yes
6	66	Severe	Male	Mixed-race	25.4	2.7	No	No	Yes	No	No	No	No	No	No	No	No	No												Yes	Yes	No	No	No	No	No		No		No	No	No	Former	Social		Yes	Yes	No	No
7	72.8	Severe	Male	Black	28.71	1.4		No	Yes	No	Yes	Yes	No	No	No	No	No													Yes	Yes	Yes	Yes	No	No	Yes	Yes	No		No	No	No	Former	Social		Yes	Yes	Yes	Yes
8	42.3	Moderate	Male	Black	31	1.2	No	No	Yes	Yes	Yes	No	No	No	No	No	No	No												Yes	No	No	No	No	No	Yes	No	No		No	No	No	No	Social		Yes	Yes	Yes	Yes
9	51.1	Moderate	Female	Mixed-race	39.96	1.5		No	Yes	No	Yes	Yes	No	No	No															Yes	No	No	Yes	No	No	Yes	Yes	No		No	No	No	No	No		Yes	Yes	Yes	No
10	49.5	Moderate	Male	Mixed-race	29.66	1.2	No	No	No	No	No	No	No	No	No	Yes	Yes	No												Yes	No	No	Yes	No	No	No		No		No	No	No	No	Social		Yes	Yes	No	Yes
11	37.8	Moderate	Male	Black	29.49	2.1	Yes	Yes	Yes	No	Yes	No	Yes	No	No															Yes	No	No	No	No	No	No		No		No	No	No	No	No			Yes	Yes	Yes
12	84.5	Severe	Female	Black	23.1	1.8	No	Yes	No	No	No	Yes	Yes	Yes	Yes															Yes	Yes	No	Yes	No	Yes	Yes	Yes	No		No	No	No	Former	No		No	Yes	Yes	No
13	71.9	Moderate	Male	Mixed-race	24.67	1.9	No	Yes	Yes	No	Yes	No	Yes	No	No															Yes	No	No	No	No	No	No		Yes	No	No	Yes	No	Yes	No		No	Yes	Yes	No
14	75.2	Moderate	Female	Mixed-race	24.12	1.8	Yes	No	No	Yes	Yes	No	No	No	No															Yes	No	No	No	No	No	No		No		No	No	No	Former	Social		Yes	Yes	Yes	Yes
15	82.9	Severe	Female	Mixed-race	25.22	2.2	No	Yes	Yes	No	Yes	No	No	No	No	No	No	Yes												Yes	Yes	No	Yes	No	No	No		No		Yes	Yes	No	No	No	No	Yes	Yes	No	Yes
16	59.1	Severe	Female	Black	35.52	2.2	No	Yes	Yes	Yes	Yes	No	Yes	No	No	No	No	Yes				4	1	5	4	5	40	1	1	Yes	Yes	No	Yes	No	No	Yes	No	No		No	No	No	No	No	No	No	Yes	Yes	Yes
17	52.7	Severe	Female	White	46.78	4.2		No	No	Yes	No	No	No	No	No															Yes	Yes	No	No	No	No	No		No		No	No	No	No	No		Yes	Yes	Yes	Yes
18	45.6	Moderate	Male	Mixed-race	32.82	3.8		Yes	No	No	No	No	No	No	No															Yes	No	Yes	Yes	No	No	No		No		No	No	No	No	Social		Yes	Yes	Yes	Yes
19	70.9	Severe	Male	White	24.98	4.3		No	Yes	No	Yes	No	No	No	No															Yes	Yes	No	Yes	No		No		No		No	Yes	No	Former	Social		Yes	Yes	Yes	Yes
20	42.2	Severe	Female	Black	36.06	5.1	No	No	Yes	No	Yes	No	No	No	No															Yes	Yes	No	Yes	No	No	No		No		No	No	No	Former	Social		No	Yes	No	Yes
21	69.7	Moderate	Male	White	31.02	3.5	No	No	No	Yes	No	No	No	No	No	Yes	Yes	No												Yes	No	No	Yes	No	No	No		No		No	No	No	No	Social		Yes	No	No	No
22	25.9	Moderate	Female	Black	26.84	4.7	No	No	No	No	Yes	Yes	No	No	No															Yes	No	No	No	No	No	No		No		No	No	No	No	No		Yes	Yes	Yes	Yes
23	22.4	Severe	Female	Mixed-race	38.71	3.9		No	Yes	No	No	No	No	No	No															Yes	Yes	No	No	Yes	No	No		No		No	No	No	No	No		Yes	Yes	Yes	Yes
24	40.3	Severe	Male	Black	29.91	1.3		No	Yes	No	No	No	No	No	No															Yes	Yes	No	No	No	No	No		No		No	No	No	No	No		Yes	Yes	No	No
25	44	Moderate	Male	Mixed-race	26.59	3.4		No	No	No	Yes	No	No	No	No															Yes	No	No	No	No	No	No		No		No	No	No	No	Social		Yes	Yes	No	No
26	54.6	Severe	Male	Mixed-race	25.24	3.9		No	Yes	Yes	No	No	No	No	No															Yes	Yes	No	No	No	No	No		No		No	No	No	Former	Social		Yes	Yes	Yes	Yes
27	45.1	Severe	Male	Mixed-race	29.4	3.6		No	No	No	No	Yes	No	No	No															Yes	Yes	No	No	No	No	No		No		No	No	No	No	Social		Yes	Yes	No	No
28	50.9	Severe	Male	Mixed-race	35.2	3.7		Yes	Yes	Yes	Yes	No	No	No	No															Yes	Yes	No	No	No	No	No		No		No	No	No	No	Social		Yes	Yes	No	No
29	69.6	Moderate	Female	Black	37.34	4.5	No	Yes	Yes	No	No	Yes	No	No	No															Yes	No	No	Yes	No	No	Yes	Yes	No		No	No	No	No	No		No	Yes	Yes	No
30	82.2	Severe	Male	Mixed-race	18.43	4	No	No	Yes	No	No	No	No	No	No	No	No	Yes												Yes	Yes	Yes	Yes	No	Yes	Yes	No	No		No	No	No	Yes	No		No	No	No	No
31	62.4	Severe	Female	Mixed-race	28.96	3.5	No	Yes	Yes	Yes	Yes	No	Yes	No	Yes															Yes	Yes	No	Yes	No	No	Yes	Yes	No		No	No	No	No	No		Yes	Yes	No	No
32	44.1	Severe	Male	Mixed-race	33.31	4.3	No	No	Yes	No	Yes	No	No	No	No	No	No	No												Yes	Yes	No	Yes	No	No	Yes	No	No		No	No	No	No	No	3+/ week	Yes	Yes	No	Yes
33	52.7	Moderate	Male	White	28.81	4.2	No	No	Yes	No	Yes	No	No	No	No															Yes	No	No	Yes	No	No	Yes	No	No		No	No	No	No	Social		Yes	Yes	Yes	Yes
34	42.2	Severe	Female	Mixed-race	30.08	6.5	Yes	No	No	No	No	No	No	No	No	No	No	No				2	1	1	3	4	70	1	0	Yes	Yes	No	Yes	No	No	No		No		No	No	No	No	Social	No	Yes	Yes	Yes	Yes
35	51.1	Severe	Female	Mixed-race	33.27	4		Yes	Yes	Yes	Yes	Yes	No	No	No															Yes	Yes	No	Yes	No	Yes	No		No		No	No	No	Yes	No		Yes	Yes	Yes	Yes
36	80.3	Moderate	Male	Black	23.94	0.6	No	No	No	No	No	No	No	Yes	No	No	No	No												Yes	No	No	Yes	No	No	Yes	No	No		No	No	No	Former	No		Yes	No	Yes	No
37	43.2	Moderate	Male	Black	34.32	1.6	Yes	No	No	No	Yes	Yes	No	No	No															Yes	No	No	Yes	No	No	No		No		No	No	No	Former	No		No	No	No	Yes
38	30.2	Severe	Male	Mixed-race	28.96	2.6		No	Yes	No	No	Yes	No	No	No															Yes	Yes	No	No	No	No	No		No		No	No	No	No	Social		Yes	Yes	Yes	Yes
39	60.6	Severe	Male	Black	32.68	1.7		Yes	Yes	No	Yes	No	Yes	No	No															Yes	Yes	No	Yes	No	No	Yes	No	No		No	No	No	No	Social		Yes	Yes	Yes	Yes
40	39.8	Severe	Female	Black	35.85	3	No	Yes	Yes	Yes	Yes	Yes	No	No	No	No	No	Yes				3	2	5	3	2	80	1	1	Yes	Yes	No	No	Yes	No	No		No		No	No	No	No	Social	No	No	Yes	Yes	Yes
41	60.6	Severe	Male	White	28.96	3.7		No	Yes	No	Yes	No	No	No	No															Yes	Yes	No	Yes	No	Yes	No		No		No	No	No	Former	Social		Yes	Yes	No	No
42	57.8	Moderate	Male	Mixed-race	27.06	1.7		No	Yes	No	Yes	Yes	No	No	No															Yes	No	No	No	No	No	No		No		No	No	No	Former	Social		Yes	Yes	Yes	Yes
43	69.8	Moderate	Female	Black	27.85	1.8	No	No	Yes	No	Yes	No	No	No	No	No	No	No												Yes	No	No	Yes	No	No	Yes	No	No		No	No	No	No	Social	No	Yes	Yes	Yes	No
44	67.6	Severe	Male	Black	28.73	1.1		No	Yes	No	Yes	No	No	No	No															Yes	Yes	No	No	No	No	No		No		No	No	No	No	No		Yes	Yes	Yes	Yes
45	59.3	Moderate	Female	Mixed-race	35.8	1.6	No	Yes	No	No	No	No	No	No	No	No	No	No				1	1	1	2	2	81	1	0	Yes	No	No	Yes	No	No	No		No		No	No	No	No	No	No	No	Yes	No	Yes
46	66.3	Moderate	Female	Mixed-race	33.27	1.8		No	Yes	No	Yes	No	No	No	No															Yes	No	No	Yes	No	No	Yes	Yes	No		No	No	No	Former	Social		Yes	Yes	No	No
47	65.3	Severe	Male	Mixed-race	27.14	2.1		No	Yes	No	No	No	No	No	No															Yes	Yes	No	Yes	No	No	No		No		No	No	No	No	No		Yes	Yes	Yes	No
48	56.8	Mild	Female	Mixed-race	29.3	2	No	No	Yes	No	Yes	Yes	No	No	No	No	No	No												No		No	Yes	No	No	No		No		No	No	No	No	No	No	No	No	Yes	Yes
49	37.7	Severe	Male	Mixed-race	33.99	2.8		No	No	No	Yes	No	No	No	No															Yes	Yes	No	No	No	No	No		No		No	No	No	No	No		Yes	Yes	Yes	No
50	51.4	Severe	Female	Mixed-race	27.11	1.6		Yes	Yes	No	Yes	Yes	No	No	No															Yes	Yes	No	No	No	No	No		No		No	No	No	Former	Social		Yes	Yes	No	Yes
51	81.3	Severe	Male	Black	25.58	2.3	No	No	Yes	Yes	Yes	Yes	Yes	No	No	No	No	Yes				2	2	1	3	3		1	0	Yes	Yes	Yes	Yes	No	No	Yes	No			No	No	No	Former	No	No	No	No	No	No
52	88.7	Severe	Female	Mixed-race	28.62	1.9	No	No	Yes	No	Yes	Yes	No	Yes	Yes	Yes	Yes	Yes				4	5	5	4	2		1	1	Yes	Yes	No	Yes	No	Yes	Yes	No	No		Yes	Yes	No	No	No	No	Yes	No	Yes	Yes
53	30.2	Moderate	Female	Black	45.79	2.4		No	Yes	No	Yes	No	No	No	No															Yes	No	No	Yes	No	No	Yes	Yes	No		No	No	No	No	No		Yes	Yes	Yes	Yes
54	38.4	Severe	Female	Mixed-race	44.68	1.7		No	Yes	No	Yes	No	No	No	No															Yes	Yes	No	Yes	No	No	No		No		No	No	No	No	Social		Yes	No	No	Yes
55	68.7	Severe	Male	Mixed-race	26.29	2.6		No	Yes	No	Yes	No	No	No	No															Yes	Yes	No	No	No	No	Yes	No	No		No	No	No	Former	Social		No	No	No	No
56	44.8	Severe	Male	Black	28.72	3.6	No	Yes	Yes	No	No	No	No	No	No															Yes	Yes	No	No	No	No	No		No		No	No	No	No	No		Yes	Yes	Yes	No
57	68.3	Severe	Female	Mixed-race	52.57	2.2		No	Yes	No	Yes	No	Yes	No	No															Yes	Yes	Yes	Yes	No	No	Yes	Yes	No		No	No	No	Former	Social		Yes	Yes	Yes	Yes
58	53.1	Moderate	Female	Mixed-race	30.12	2		Yes	Yes	Yes	Yes	Yes	Yes	No	Yes															Yes	No	No	No	No	No	No		No		No	No	No	No	Social		Yes	Yes	Yes	Yes
59	47.4	Severe	Male	Black	24.88	1.1		No	No	No	Yes	No	No	No	No															Yes	Yes	No	Yes	No	No	No		No		No	No	No	No	Social		Yes	Yes	No	No
60	46.5	Severe	Male	Black	26.51	2.3		No	Yes	No	No	Yes	No	No	No															Yes	Yes	No	No	No	No	No		No		No	No	No	No	No		No	Yes	No	No
61	31.3	Severe	Female	Mixed-race	43.26	2.2	No	No	No	Yes	Yes	Yes	No	No	No	No	No	No				1	1	1	2	3	75	1	0	Yes	Yes	No	No	No	No	No		No		No	No	No	No	No	No	Yes	Yes	Yes	Yes
62	73.8	Severe	Female	Mixed-race		1.7	No	No	No	Yes	No	No	No	No	No	No	No	No				2	1	1	1	1	100	1	0	Yes	Yes	Yes	Yes	No	No	Yes	No	Yes	No	No	No	No	No	No	No	No	No	Yes	No
63	59.3	Moderate	Female	Black	28.79	1.6	No	No	No	No	No	No	No	No	No	No	No	Yes												Yes	No	No	Yes	No	No	Yes	No	No		No	No	No	Former	No	No	No	No	No	No
64	52.9	Severe	Male	Black	29.76	1.8	No	No	Yes	No	No	No	No	No	No	Yes	No	No												Yes	Yes	No	No	No	No	No		No		No	No	No	Former	No	No	Yes	Yes	Yes	Yes
65	36	Severe	Male	Black	32.97	3	Yes	No	Yes	No	Yes	No	No	No	No	No	No	No				1	1	1	1	1	90	0	0	Yes	Yes	No	Yes	No	No	No		No		No	No	No	No	Social	2x week	Yes	Yes	Yes	Yes
66	36.8	Severe	Male	White	34.17	2.3		Yes	No	No	No	No	No	No	No															Yes	Yes	No	No	No	No	No		No		No	No	No	No	Social		Yes	Yes	Yes	Yes
67	48	Severe	Male	Mixed-race	26.56	2.1		Yes	No	No	No	Yes	No	No	No															Yes	Yes	No	Yes	No	No	No		No		No	No	No	No	Social		Yes	Yes	Yes	Yes
68	61.7	Moderate	Female	Black	35.16	2.3		Yes	No	Yes	Yes	Yes	No	No	No															Yes	No	No	Yes	No	No	Yes		No		No	No	No	Former	Social		Yes	Yes	No	Yes
69	57.9	Mild	Female	Mixed-race	37.52	2		Yes	No	Yes	Yes	Yes	Yes	Yes	Yes															No		No	Yes	No	No	No		No		No	No	No	Former	No		No	Yes	Yes	No
70	48.1	Severe	Female	Black	30.39	2.2		No	No	Yes	Yes	No	Yes	No	No															Yes	Yes	No	Yes	No	No	Yes	No	No		No	No	No	No	Social		Yes	Yes	Yes	Yes
71	61.2	Severe	Male	Mixed-race	26.76	3.3		No	No	No	Yes	No	No	No	Yes															Yes	Yes	No	Yes	No	No	Yes		No		No	No	No	Former	No		No	No	Yes	No
72	64.6	Severe	Male	Mixed-race	31.87	4		No	Yes	Yes	Yes	No	Yes	No	No															Yes	Yes	Yes	Yes	No	No	Yes	Yes	No		No	Yes	No	Former	No		No	Yes	Yes	Yes
73	52.6	Severe	Female	Mixed-race	34.26	0.7		Yes	Yes	No	Yes	No	Yes	No	No															Yes	Yes	No	Yes	No	No	No		No		No	No	No	No	No		Yes	Yes	Yes	Yes
74	46.1	Severe	Male	Mixed-race	25.82	2		Yes	Yes	No	Yes	No	No	No	No															Yes	Yes	No	No	No	No	No		No		No	No	No	No	No		Yes	Yes	Yes	Yes
75	48.4	Moderate	Female	Black	29.14	3.2		Yes	Yes	No	Yes	Yes	No	No	No															Yes	No	No	No	Yes	No	Yes	No	No		No	No	Yes	Former	No		Yes	Yes	Yes	Yes
76	69.1	Severe	Male	White	23.38	3.5	No	Yes	Yes	Yes	Yes	No	No	No	No															Yes	Yes	No	No	No	No	No		No		No	No	No	Former	Daily		Yes	Yes	Yes	No
77	49.9	Moderate	Male	Mixed-race	31.12	3.9	No	No	No	Yes	No	No	No	No	No	No	No	No												Yes	No	No	No	No	No	No		No		No	No	No	No	Social	2x week	Yes	No	No	No
78	88.4	Severe	Female	Black	27.34	2.7		Yes	Yes	No	No	No	No	Yes	No															Yes	Yes	Yes	Yes	No	Yes	Yes	No	No		No	No	No	Former	No		No	Yes	No	No
79	56.4	Moderate	Female	Black	39.82	3.3		No	Yes	No	No	No	No	No	No															Yes	No	No	Yes	No	No	No		No		No	No	No	No	Social		No	Yes	Yes	Yes
80	27.5	Moderate	Male	Black	31.54	2.3		No	Yes	No	Yes	Yes	No	No	No															Yes	No	No	No	No	No	No		No		No	No	No	No	No		Yes	Yes	No	Yes
81	69.9	Moderate	Female	Mixed-race	29.05	5.3	Yes	No	No	Yes	No	Yes	No	No	No	No	No	No				2	1	2	2	3	50	1	0	Yes	No	No	Yes	No	No	Yes	No	No		No	No	No	No	No	No	No	Yes	Yes	Yes
82	54.8	Severe	Female	Mixed-race	32.79	4.1		No	Yes	Yes	Yes	Yes	No	Yes	No															Yes	Yes	No	Yes	No	No	No		No		No	No	No	No	Social		Yes	Yes	Yes	Yes
83	38.4	Moderate	Female	Mixed-race	34.93	1.3	No	No	Yes	Yes	Yes	Yes	No	No	No	No	No	No				1	1	1	1	1	100	0	0	Yes	No	No	No	No	No	No		No		No	No	No	No	No		No	Yes	Yes	Yes
84	42.4	Severe	Male	Mixed-race	23.62	4.3		No	Yes	No	Yes	No	No	No	No															Yes	Yes	No	No	Yes	No	No		No		No	No	No	No	No		Yes	Yes	Yes	No
85	17.9	Severe	Female	Black	39.46	2.8		No	Yes	No	No	Yes	No	No	No															Yes	Yes	No	No	No	No	No		No		No	No	No	No	No		Yes	Yes	No	Yes
86	38.5	Mild	Female	Black	27.21	4.2		Yes	Yes	Yes	Yes	Yes	Yes	No	No															No		No	Yes	No	No	Yes	No	No		No	No	No	No	Social		Yes	Yes	Yes	Yes
87	86.2	Moderate	Female	Black	22.46	4.2	No	No	No	No	Yes	No	No	No	Yes	No	No	Yes				4	4	4	4	1	20	1	0	Yes	No	No	No	No	No	No		No		No	No	No	No	No	No	No	No	No	No
88	49.4	Severe	Female	Black	34.82	2.4	Yes	Yes	Yes	Yes	Yes	Yes	No	No	No															Yes	Yes	No	Yes	No	No	No		No		No	No	No	No	Social		Yes	Yes	Yes	Yes
89	58.1	Moderate	Male	White	33.66	2.8	No	No	No	No	Yes	No	No	No	No	No	No	No												Yes	No	No	Yes	No	No	Yes	No	No		No	No	No	No	No	No	Yes	Yes	Yes	Yes
90	62.8	Severe	Female	Mixed-race	28.44	2.5	No	No	Yes	Yes	Yes	No	No	No	No															Yes	Yes	No	Yes	No	No	Yes	Yes	No		Yes	No	No	No	Social		Yes	Yes	Yes	No
91	48	Moderate	Female	Black	43.01	1.9	No	Yes	Yes	No	Yes	Yes	No	No	No															Yes	No	No	Yes	Yes	No	Yes	No	No		No	No	No	No	No		Yes	Yes	Yes	Yes
92	61.2	Moderate	Female	Black	32.59	4.9	No	Yes	Yes	No	No	Yes	No	No	No	No	No	No				4	5	5	4	3	41	1	1	Yes	No		Yes	No	No	Yes	No	No		No	No	No	No	No	No	Yes	Yes	Yes	No
93	47.6	Severe	Female	Mixed-race	26.62	4.9	Yes	No	Yes	No	Yes	No	No	No	Yes	No	No	No				1	1	1	3	2	60	1	0	Yes	Yes	No	Yes	No	No	No		No		No	No	No	Former	Social	No	Yes	Yes	Yes	Yes
94	54.8	Moderate	Male	Black	32.88	4.2	No	No	Yes	No	No	No	No	No	No	No	No	No				1	1	1	1	1	85	0	0	Yes	No	No	Yes	No	No	Yes	No	No		No	No	No	Former	Social	No	Yes	Yes	Yes	Yes
95	66.9	Moderate	Male	Black	25.95	3	No	No	Yes	No	No	No	No	No	No	No	No	No												Yes	No	No	No	No	No	No		No		No	No	No	Former	Social		No	No	No	No
96	82.8	Severe	Male	Black	21.2	1.6	No	Yes	Yes	No	No	No	No	No	No															Yes	Yes	No	Yes	No	No	Yes	No	No		No	No	No	Former	Social		Yes	Yes	No	No
97	54.7	Moderate	Male	Mixed-race	30.24	3.9	No	Yes	Yes	No	Yes	No	No	No	No	No	No	No												Yes	No	No	No	No	No	No		No		No	No	No	No	Social		Yes	Yes	Yes	Yes
98	42.3	Mild	Female	Black	35.16	1.8	No	No	No	No	Yes	No	No	No	No															No		No	No	No	No	No		No		No	No	No	No	Social		Yes	No	Yes	Yes
99	35.4	Mild	Female	Mixed-race	24.96	2	Yes	No	No	No	No	No	Yes	Yes	Yes															No		No	No	Yes	No	No		No		No	No	No	No	Social		No	Yes	Yes	Yes
100	66.2	Mild	Male	White	25.16	2.5	No	No	No	No	Yes	No	No	No	No															No		No	No	No	No	Yes	No	No		No	No	No	Former	No		Yes	No	No	No
101	50.6	Moderate	Female	Black	45.16	3.1	No	No	Yes	No	No	Yes	No	No	No															Yes	No	No	Yes	No	No	Yes	No	No		No	No	No	No	Social		Yes	No	No	Yes
102	49.2	Severe	Male	Black	25.01	1.7	Yes	Yes	Yes	Yes	Yes	Yes	No	No	No															Yes	Yes	No	Yes	Yes	No	Yes	No	No		No	No	No	No	Social		Yes	Yes	Yes	Yes
103	41	Moderate	Male	Black	34.77	1.6	No	No	No	No	No	Yes	No	No	No	No	No	No												Yes	No	No	No	No	No	No		No		No	No	No	No	No		Yes	No	Yes	Yes
104	29.4	Moderate	Female	Black	28.06	1.1	No	No	Yes	No	No	Yes	No	No	No															Yes	No	No	No	No	No	No		No		No	No	No	No	Social		No	No	No	No
105	45	Severe	Male	White	30.45	3.5	No	No	Yes	No	Yes	No	No	No	No															Yes	Yes	No	No	No	No	No		No		No	No	No	Former			Yes	Yes	Yes	Yes
106	40	Mild	Female	Black	24.17	5	No	No	Yes	No	No	No	No	No	No	Yes	Yes	Yes				3	1	1	1	1	80	1	0	No		No	No	No	No	No		No		No	No	No	No	Social	No	No	No	Yes	Yes
107	81.1	Moderate	Male	Mixed-race	23.38	4	No	No	No	No	Yes	No	No	No	No	No	No	No				1	1	1	1	1	82	0	0	Yes	No	Yes	Yes	Yes	No	Yes	No	No		No	No	No	No	Social	No	Yes	Yes	No	No
108	69.9	Severe	Female	Black	32.47	2.3	No	Yes	Yes	No	No	No	No	No	No	No	No	No	Yes	No	Yes	1	1	1	3	2	95	1	0	Yes	Yes	No	Yes	No	No	No		No		No	No	No	No	No	3+/ week
109	40.3	Moderate	Female	Mixed-race	46.64	4.3	Yes	No	Yes	Yes	Yes	Yes	No	No	No	No	No	Yes				2	1	2	4	4		1	0	Yes	No	No	Yes	No	No	Yes	Yes	No		No	No	No	No	No	No	No	No	Yes	Yes
110	65.6	Severe	Male	Black	26.53	3.4	Yes	No	Yes	No	Yes	No	No	No	No	No	No	No												Yes	Yes	No	Yes	No	No	Yes	No	No		No	No	No	No			Yes	Yes	No	No
111	51.9	Moderate	Female	Mixed-race	25.51	3.1	No	No	No	No	No	Yes	No	No	No															Yes	No	No	No	No	No	No		No		No	No	No	No	Social		No	Yes	Yes	No
112	21.6	Severe	Male	Yellow	18.96	4.2	No	Yes	Yes	Yes	Yes	Yes	No	No	No	No	No	No												Yes	Yes	No	No	No	No	No		No		No	No	No	No	No		Yes	Yes	Yes	Yes
113	48	Severe	Female	Black	31.77	3.4	No	No	No	No	Yes	No	No	No	No															Yes	Yes	No	Yes	No	No	Yes	Yes	No		No	Yes	No	No	Social		Yes	No	No	No
114	72.4	Moderate	Male	White	26.78	3.2	No	Yes	No	No	No	No	No	No	No															Yes	No	No	No	No	No	Yes	No	No		No	No	No	No	Daily		Yes	Yes	Yes	No
115	43.4	Moderate	Female	Black	35.85	2.6	Yes	No	Yes	No	No	No	No	No	No															Yes	No	No	No	No	No	Yes	No	No		No	No	No	No	Social		Yes	Yes	No	Yes
116	72.2	Moderate	Male	Black	35.94	4.9	No	No	No	Yes	No	No	No	No	No	No	No	No				1	1	1	1	1	100	0	0	Yes	No	No	Yes	No	No	No		No		No	No	No	No	Social	2x week	Yes	Yes	Yes	No
117	71.9	Severe	Male	Mixed-race	24.93	2.1	No	No	Yes	No	No	No	No	No	No	Yes	Yes	Yes				3	3	3	4	1	50	1	0	Yes	Yes	No	Yes	No	Yes	No		No		No	No	No	Former	Social		Yes	Yes	Yes	Yes
118	56.2	Severe	Male	White	20.94	2.7	No	Yes	No	No	No	No	No	No	Yes															Yes	Yes	No	Yes	No	No	No		No		No	No	No	No	Social		Yes	Yes	Yes	Yes
119	54.6	Severe	Female	Black	26.65	2.3	No	Yes	No	No	No	No	No	No	No															Yes	Yes	Yes	No	No	No	No		No		No	No	No	No	No		Yes	Yes	Yes	Yes
120	31.6	Mild	Female	Black	27.92	2.8	No	Yes	Yes	No	No	No	No	No	No	Yes	Yes	No				1	1	1	1	2		1	0	No		No	No	Yes	No	No		No		No	No	No	No	No		No	Yes	No	Yes
121	53.2	Severe	Male	Mixed-race	30.11	3.2	No	No	Yes	No	No	No	No	No	No															Yes	Yes	No	No	Yes	No	No		No		No	No	No	No	Social		Yes	No	Yes	No
122	44	Moderate	Male	Black	29.75	1.4	Yes	No	Yes	No	No	Yes	No	No	No															Yes	No	No	No	No	No	No		No		No	No	No	No	Social		Yes	Yes	Yes	Yes
123	37.4	Mild	Male	Black	28.07	3.3	Yes	No	Yes	No	Yes	Yes	No	No	No															No		No	No	No	No	No		No		No	Yes	No	No	No		Yes	Yes	Yes	Yes
124	68.5	Severe	Female	Mixed-race	28.52	3.3	No	No	No	No	Yes	No	No	No	No															Yes	Yes	No	Yes	No	No	Yes	No	No		No	No	No	No	No		No	No	No	No
125	47.9	Severe	Male	White	29.77	1.1	No	Yes	Yes	No	Yes	No	No	No	No	No	No	No												Yes	Yes	No	No	No	No	No		No		No	No	No	Former	Social		Yes	Yes	No	No
126	39.5	Moderate	Female	Mixed-race	35.3	1.7	Yes	No	Yes	No	No	Yes	No	No	No															Yes	No	No	No	No	No	No		No		No	No	No	No	Social		Yes	Yes	Yes	Yes
127	68.8	Severe	Male	Black	28.8	3.1	No	Yes	Yes	No	Yes	No	No	No	No															Yes	Yes	No	Yes	No	No	Yes	No	No		No	No	No	Former	No		Yes	Yes	Yes	No
128	53	Mild	Male	Black	28.37	2.9	No	Yes	Yes	No	Yes	Yes	No	Yes	No															No		No	Yes	No	No	Yes	No	No		No	No	Yes	No	Social		Yes	Yes	Yes	Yes
129	41.9	Severe	Female	Mixed-race	29.82	1.3	No	No	Yes	Yes	No	No	No	No	No															Yes	Yes	No	No	No	No	No		No		No	No	No	No	Social		Yes	Yes	Yes	Yes
130	88.2	Moderate	Male	White	20.69	2.9	No	Yes	Yes	No	No	Yes	Yes	No	No															Yes	No	Yes	No	No	Yes	No		No		No	No	No	Former	No		Yes	Yes	No	No
131	77.6	Moderate	Female	Mixed-race	23.79	2.9	No	No	No	Yes	No	No	No	No	No															Yes	No	No	Yes	No	No	Yes	No	No		No	No	No	Former	No		Yes	No	No	No
132	42.4	Mild	Female	White	32.97	1.7	No	No	Yes	Yes	No	Yes	No	No	No															No		No	No	No	No	No		No		No	No	No	Former	No		Yes	Yes	Yes	Yes
133	57.6	Moderate	Female	Mixed-race	34.19	3	No	No	Yes	No	No	No	No	No	No															Yes	No	No	Yes	No	No	No		No		No	No	No	Former	Social		Yes	No	Yes	No
134	24.9	Mild	Female	Mixed-race	27.53	3.9	No	No	Yes	Yes	Yes	Yes	Yes	No	No	No	No	No												No		No	No	No	No	No		No		No	No	No	No	No		No	No	No	No
135	47.3	Mild	Female	Mixed-race	34.02	4.1	Yes	No	Yes	No	No	No	No	No	No															No		Yes	No	No	No	No		No		No	No	No	No	No		Yes	Yes	Yes	Yes
136	47.5	Moderate	Female	Mixed-race	19.48	1.1	No	Yes	No	No	Yes	No	Yes	No	No															Yes	No	No	No	No	No	No		No		No	No	No	No	No		No	Yes	Yes	Yes
137	63.9	Severe	Male	Mixed-race	32.81	2.7	No	Yes	No	No	No	No	No	No	No	No	No	No				1	1	1	1	1	100	0	0	Yes	Yes	No	No	No	No	Yes	No	No		No	No	No	No	No		Yes	Yes	No	No
138	25.8	Moderate	Female	Black	68.75	4.2	No	No	Yes	No	Yes	No	No	No	No															Yes	No	No	Yes	No	No	No		No		No	No	No	No	Social		Yes	Yes	No	Yes
139	53.7	Mild	Male	Black	31.41	4.5	No	No	Yes	No	Yes	Yes	Yes	Yes	No															No		Yes	Yes	Yes	No	Yes	Yes	No		No	No	No	Former	No		Yes	Yes	No	Yes
140	50.6	Moderate	Male	Mixed-race	26.57	4	No	No	Yes	No	No	Yes	No	No	No	No	No	No				1	1	1	1	1	80	0	0	Yes	No	No	No	No	No	No		No		No	No	No	No	No	No	Yes	Yes	Yes	Yes
141	47.1	Moderate	Female	Black	28.83	1.6	Yes	Yes	Yes	No	Yes	Yes	Yes	No	No															Yes	No	No	No	No	No	No		No		No	No	No	No	No		Yes	Yes	Yes	Yes
142	58.5	Moderate	Female	Black	37.65	1.5	No	Yes	No	No	No	No	No	No	No	No	No	No												Yes	No	No	Yes	No	No	Yes	No	No		No	No	No	Former	No		No	No	Yes	Yes
143	57.6	Severe	Female	Black	30.39	2.6	Yes	No	No	No	Yes	Yes	No	No	No															Yes	Yes	No	Yes	No	No	Yes	Yes	No		No	No	No	No	No		No	Yes	Yes	No
144	50.5	Severe	Male	Black	28.31	2.9	Yes	No	Yes	Yes	Yes	Yes	No	No	No															Yes	Yes	No	No	No	No	No		No		No	No	No	No	Social		Yes	Yes	No	Yes
145	56.5	Mild	Female	Black	26.72	3	No	Yes	Yes	Yes	Yes	Yes	Yes	No	No															No		No	No	No	No	No		No		No	No	No	No	Social		Yes	Yes	Yes	Yes
146	52.4	Severe	Male	Mixed-race	23.56	2.5	No	No	No	Yes	No	No	Yes	No	No															Yes	Yes	No	No	No	No	No		No		No	No	No	No	No		No	Yes	Yes	No
147	62.5	Severe	Female	Mixed-race	32.89	4.9	Yes	Yes	Yes	No	Yes	Yes	No	No	No	No	No	No				1	1	2	3	1	90	1	0	Yes	Yes	No	Yes	No	No	No		No		No	No	No	No	Social	No	Yes	Yes	Yes	Yes
148	79	Moderate	Male	Mixed-race	26.22	2.1	No	No	Yes	No	No	No	No	No	No															Yes	No	No	No	No	No	No		No		No	No	No	Former	No		No	Yes	Yes	No
149	52.5	Moderate	Male	Black	30.84	3.1	No	Yes	Yes	No	Yes	No	No	No	No															Yes	No	No	Yes	No	No	No		No		No	No	No	Former	No		Yes	Yes	No	Yes
150	75.7	Moderate	Male	White	22.48	4.5	Yes	Yes	Yes	Yes	No	No	No	No	Yes															Yes	No	No	No	No	No	No		No		No	No	No	Former	No		Yes	Yes	Yes	Yes
151	40.4	Severe	Female	Black	30.85	2.5	No	No	Yes	No	Yes	No	No	No	No															Yes	Yes	No	No	No	No	No		No		No	No	No	No	Social		Yes	Yes	No	No
152	51.1	Mild	Female	Black	27.4	1.2	Yes	No	No	No	No	No	Yes	No	No															No		No	No	No	No	No		No		No	No	No	No	Social		No	No	No	Yes
153	83.8	Severe	Female	Mixed-race	38.34	1.1	Yes	No	Yes	Yes	Yes	Yes	Yes	No	No															Yes	Yes	Yes	Yes	No	No	Yes	No	No		No	No	No	No	Social		No	Yes	Yes	Yes
154	63.1	Severe	Female	Mixed-race	52.02	2.7	No	Yes	Yes	No	No	No	No	No	No															Yes	Yes	Yes	Yes	No	No	No		No		No	No	No	Former	No		No	Yes	Yes	Yes
155	50.6	Severe	Male	Mixed-race	30.32	1.8	No	Yes	No	No	No	No	No	No	No															Yes	Yes	No	No	No	No	No		No		No	No	No	No	Social		Yes	Yes	No	Yes
156	77.3	Severe	Female	Mixed-race	30.4	3.3		No	No	No	Yes	No	No	No	No	No	No	No												Yes	Yes	No	Yes	No	Yes	No		No		No	No	No	Former	No		No	No	Yes	No
157	56.9	Moderate	Male	White	30.59	3.8	No	No	Yes	No	No	Yes	No	No	No	No	No	No				1	1	1	3	1	80	1	0	Yes	No	No	No	No	No	No		No		No	No	No	No	No	No	Yes	No	Yes	No
158	60.9	Moderate	Female	White	32.21	1.3	No	No	No	Yes	Yes	Yes	Yes	No	No															Yes	No	No	No	No	No	No		No		No	No	No	Former	Social		No	Yes	Yes	No
159	82.5	Severe	Female	Mixed-race	18.55	3.5	No	Yes	No	No	No	Yes	Yes	No	No															Yes	Yes	Yes	Yes	No	No	No		No		No	No	No	No	No		Yes	No	Yes	No
160	55.1	Moderate	Female	Black	26.31	1.4	No	No	Yes	No	No	No	No	No	No															Yes	No	No	Yes	No	No	No		No		No	No	No	No	No		Yes	Yes	Yes	No
161	39.9	Moderate	Male	Black	27.17	1.8	Yes	Yes	Yes	Yes	No	Yes	No	No	No															Yes	No	No	No	No	No	No		No		No	No	No	Former	No		No	Yes	Yes	Yes
162	20.1	Severe	Female		18.47	1.5	No	Yes	No	No	No	No	No	No	No															Yes	Yes	No	No	No	No	No		No		No	No	No	No	No		Yes	Yes	Yes	Yes
163	54.5	Severe	Male	Mixed-race	25.37	1.1	No	No	Yes	No	No	No	No	No	No	No	No	No												Yes	Yes	No	No	No	No	No		No		No	No	No	No	Social		No	Yes	Yes	No
164	65.1	Moderate	Female	Mixed-race	21.44	3.5	No	Yes	Yes	Yes	Yes	No	No	No	No	No	No	No												Yes	No	No	No	No	No	No		No		No	No	No	Former	No	No	Yes	Yes	Yes	No
165	71.9	Moderate	Male	Mixed-race	27.18	4.7	No	No	No	No	Yes	No	No	No	No	No	No	No				3	1	1	3	2	70	1	0	Yes	No	Yes	Yes	No	No	No		No		No	No	No	Former	No	No	Yes	Yes	Yes	Yes
166	53.1	Severe	Male	Mixed-race	24.77	2.3	No	No	No	No	No	No	No	No	No	No	Yes	No												Yes	Yes	No	No	No	No	No		No		No	No	No	No	Social		Yes	Yes	Yes	Yes
167	35.4	Severe	Male	Mixed-race	29.05	4.2	No	Yes	Yes	No	Yes	Yes	No	No	Yes	No	No	No												Yes	Yes	No	No	No	No	No		No		No	No	No	No	Social	No	Yes	Yes	No	No
168	70.7	Severe	Male	Mixed-race	23.31	1.6	No	No	Yes	No	Yes	No	No	No	No	No	No	No												Yes	Yes	No	Yes	No	No	No		No		No	No	No	Former	No		Yes	No	No	No
169	69.1	Mild	Male	Mixed-race	22.86	4.1	No	No	Yes	Yes	Yes	Yes	No	No	No	No	Yes										50			No		No	Yes	No	No	No		No		No	No	No	No	Social	No	No	No	Yes	No
170	52.7	Severe	Female	Mixed-race	29.64	1.5	Yes	Yes	Yes	No	No	No	No	No	No	No	No													Yes	Yes	No	No	No	No	No		No		No	No	No	No	No	No	Yes	Yes	No	Yes
171	18.9	Severe	Female	Black	28.48	1.9	No	No	No	No	Yes	No	No	No	No	No	No	No												Yes	Yes	No	No	No	No	No		No		No	No	No	No	No		Yes	Yes	Yes	Yes
172	51.9	Mild	Male	Mixed-race	21.72	3.1	No	Yes	Yes	No	No	Yes	No	Yes	Yes	No	No	No												No		No	No	No	No	No		No		No	No		Former	No	No	Yes	Yes	No	Yes
173	20.9	Severe	Male	Black	27.56	2.1	No	No	Yes	No	Yes	Yes	No	No	No	Yes	No	No				2	2	2	2	3	50	1	0	Yes	Yes	No	No	No	No	No		No		No	No	No	No	No	2x week	Yes	Yes	Yes	Yes
174	69.1	Severe	Male	Mixed-race	29.41	1.2	No	No	Yes	No	No	No	No	No	No	Yes	Yes	No				1	1	1	1	1	100	0	0	Yes	Yes	No	No	No	No	Yes	No	No		No	No	No	Former	Social	3+/ week	Yes	No	No	No
175	59.8	Moderate	Female	Yellow	24.52	2.1	Yes	No	Yes	Yes	Yes	No	No	No	No	No	No	No												Yes	No	Yes	No	Yes	No	No		No		No	No	No	No	Social	No	No	Yes	No	Yes
176	79.4	Moderate	Male	White	27.62	4.1	No	No	No	No	Yes	No	No	No	No	No	No	Yes												Yes	No	No	Yes	No	No	Yes	No	No		No	No	No	Former	No	No	No	No	No	No
177	50.9	Mild	Female	Mixed-race	28.6	3.4	Yes	No	Yes	No	Yes	Yes	No	No	No	No	No	No												No		No	No	No	No	No		No		No	No	No	No	No	No	Yes	No	No	Yes
178	80.1	Severe	Male	Black	27.55	2.7	No	No	Yes	Yes	Yes	Yes	Yes	No	No	Yes	No	Yes				5	5	5	5	5		1	1	Yes	Yes	No	Yes	No	Yes	Yes	No	No		No	No	No	Former	Social	No	No	Yes	No	No
179	25.1	Mild	Female	White	25.62	3.3	Yes	No	No	No	No	No	No	No	No	Yes	Yes	No												No		No	No	No	No	No		No		No	No	No	No	Social	No	No	Yes	Yes	Yes
180	43.8	Mild	Female	Mixed-race	28.2	4.2	No	Yes	No	No	No	No	No	No	No	No	No	No												No		No	No	No	No	No		No		Yes	No	No	No	Social	3+/ week	Yes	Yes	No	Yes
181	40.5	Moderate	Male	Mixed-race	26.13	1.5	No	No	Yes	No	No	No	No	No	No	No	No	No				5	5	5	2	1	15	1	1	Yes	No	No	No	No	No	No		No		No	No	No	No	Social	3+/ week	No	No	Yes	No
182	36.9	Mild	Female	Mixed-race	21.64	4.3	No	No	No	No	Yes	Yes	No	No	No	No	No	No												No		No	No	No	No	No		No		No	No	No	No	Social	No	Yes	Yes	Yes	Yes
183	88.1	Moderate	Female	Mixed-race	12.19	2.6	No	No	Yes	No	Yes	No	No	No	No	No	No	Yes												Yes	No	Yes	Yes	No	No	No		No		No	No	No	No	No	No	Yes	Yes	No	Yes
184	23.8	Severe	Female	Mixed-race	27.34	2.4	No	Yes	Yes	No	No	No	No	No	No	No	No	No												Yes	Yes	No	No	No	No	No		No		No	Yes	No	No	No	No	Yes	Yes	No	Yes
185	53	Severe	Male	Black	27.61	2.4	No	No	No	No	Yes	No	No	No	No	No	No	No												Yes	Yes	No	No	No	No	No		No		No	Yes	No	No	No	No	Yes	Yes	No	No
186	22.2	Moderate	Female	Black	27.33	2	No	No	No	Yes	Yes	Yes	No	No	No	No	No	No												Yes	No	No	No	No	No	No		No		No	No	No	No	No	No	Yes	Yes	Yes	Yes
187	55.1	Severe	Male	Mixed-race	35.83	4.9	No	No	No	Yes	No	No	No	No	No	No	No	No												Yes	Yes	No	Yes	No	No	No		No		No	No	No	No	Daily	No	No	No	No	No
188	64.5	Mild	Female	Mixed-race	29.47	3.5	Yes	No	Yes	No	Yes	No	No	No	No	Yes	Yes	No												No		No	Yes	No	No	No		No		No	No	No	Former	No	No	No	Yes	Yes	Yes
189	48.5	Severe	Female	Mixed-race	22.6	1.7	Yes	Yes	No	Yes	Yes	Yes	Yes	No	No	Yes	Yes	No												Yes	Yes	No	No	Yes	No	Yes	Yes	No		No	No	No	No	No	3+/ week	Yes	Yes	No	Yes
190	28.2	Moderate	Female	Black	38.62	0.9	Yes	Yes	Yes	No	Yes	Yes	No	No	No	No	Yes	Yes												Yes	No	No	No	Yes	No	No		No		No	No	No	No	No	No	No	No	Yes	Yes
191	42.1	Mild	Male	Black	37.59	4.1	Yes	No	No	No	Yes	Yes	No	No	No	No	No	No												No		No	No	No	No	No		No		No	No	No	No	No	No	No	Yes	Yes	Yes
192	28.3	Moderate	Female	Mixed-race	25.45	1.8	No	No	No	No	No	Yes	No	No	No	No	No	No												Yes	No	No	No	Yes	No	No		No		No	No	No	No	No	No	No	No	Yes	No
193	38.1	Severe	Male	Mixed-race	54.88	6.2	No	No	Yes	Yes	No	No	No	No	No	No	No	No												Yes	Yes	No	No	No	No	No		No		No	No	No	No	No
194	38.7	Mild	Female	Mixed-race	62.42	1.2	Yes	No	No	No	No	No	No	No	No	No	No	No												No		No	No	No	No	No		No		No	No	No	Former	No	No	Yes	Yes	Yes	Yes
195	23.1	Mild	Female	Mixed-race	24.34	1.2	No	No	Yes	Yes	Yes	No	No	No	No	No	No	No												No		No	No	No	No	No		No		No	No	No	No	No	No	No	Yes	No	Yes
196	42.8	Mild	Female	Mixed-race	29.38	1.7	Yes	Yes	Yes	No	No	No	No	No	No	No	No	No												No		No	No	No	No	No		No		No	No	No	No	Social	2x week	No	No	No	Yes
197	66.7	Moderate	Male	Mixed-race	25.77	3	No	No	Yes	No	No	No	No	No	No	No	No	No												Yes	No	No	No	No	No	No		No		No	No	No	Former	Social	2x week	Yes	No	No	Yes
198	23.6	Mild	Male	White	23.05	1.4	No	No	Yes	No	Yes	Yes	No	No	No	Yes	No	No				1	1	2	2	2	56	1	0	No		No	No		No	No		No		No	No	No	Yes	Social	3+/ week	No	No	No	Yes
199	67.7	Severe	Female	Mixed-race	38.62	4.5	Yes	No	No	Yes	Yes	No	No	No	No	No	No	Yes												Yes	Yes	No	Yes	No	No	No		No		No	No	No	No	No	No	Yes	Yes	Yes	Yes
200	49.5	Moderate	Male	White	33.5	4.1	No	Yes	Yes	No	No	No	No	No	No	No	No	No												Yes	No	No	Yes	Yes	No	No		No		No	No	No	Former	Social	No	Yes	Yes	No	Yes
201	59.6	Severe	Male	Mixed-race	45.17	1.8	No	No	No	No	Yes	No	No	No	No	No	No	No												Yes	Yes	Yes	Yes	No	No	Yes	No	No		No	No	No	Former	Social	No	No	Yes	Yes	Yes
202	33.6	Mild	Female	Mixed-race	26.18	2.6	No	No	No	No	Yes	Yes	No	No	No	No	No	No												No		No	Yes	No	No	No		No		No	No	No	No	Social	3+/ week	No	No	Yes	Yes
203	28.7	Mild	Female	Black	25.27	4.6	No	No	No	No	Yes	No	No	No	No	No	No	No												No		No	No	No	No	No		No		No	No	No	No	No	3+/ week	No	No	No	No
204	55.2	Mild	Female	White	19.76	0.7	Yes	No	Yes	No	Yes	Yes	No	No	No	No	Yes	Yes												No		No	No	No	No	No		No		No	No	No	No	Social	3+/ week	No	No	Yes	Yes
205	74.6	Moderate	Male	Mixed-race	24.83	2.6	No	No	Yes	No	No	No	No	No	No	No	No	No												Yes	No	Yes	Yes	Yes	No	No		No		No	No	No	Former	Social	No	Yes	No	Yes	No
206	54	Severe	Male	Mixed-race	40.48	1.1	No	Yes	No	No	No	No	No	No	No	No	No	No				1	1	1	2	1	80	1	0	Yes	Yes	No	Yes	Yes	No	No		No		No	No	No	Former	Social	No	Yes	Yes	No	Yes
207	57.9	Moderate	Male	Mixed-race	26.72	2	No	No	No	No	No	No	Yes	No	No	No	No	No				1	1	1	1	1	100	0	0	Yes	No	No	No	No	No	No		No		No	No	No	No	No	3+/ week	Yes	Yes	No	No
208	49.6	Severe	Female	Mixed-race	29.56	2.3	Yes	Yes	Yes	No	No	No	No	No	No	No	No	No				1	1	1	1	2	50	1	0	Yes	Yes	No	No	No	No	No		No		No	No	No	No	Social	2x week	No	Yes	No	No
209	67.1	Moderate	Male	White	32.91	1.2	No	No	No	Yes	No	No	No	No	No	No	No	No												Yes	No	No	Yes	No	No	No		No		No	No	No	No	No	3+/ week	Yes	Yes	Yes	Yes
210	58.8	Severe	Female	Mixed-race	39.26	2.2	No	Yes	Yes	No	Yes	Yes	No	No	No	No	No	No				2	2	3	4	3	70	1	0	Yes	Yes	No	Yes	No	No	No		No		No	No	No	No	No	No	Yes	Yes	Yes	No
211	73.4	Severe	Female	Mixed-race	43.18	3.4	No	Yes	Yes	No	No	No	No	No	No	No	No	No												Yes	Yes	No	No	No	No	No		No		No	No	No	No	No	No	No	No	No	No
212	53.8	Mild	Male	Black	27.18	1.1	Yes	Yes	Yes	Yes	Yes	Yes	No	No	No	No	No	No				1	1	3	2	1	74	1	0	No		No	No	Yes	No	No		No		No	No	No	Former	No	No	Yes	Yes	No	Yes
213	75.1	Moderate	Male	Black	29.39	3.8	No	Yes	Yes	No	Yes	Yes	Yes	Yes	No	No	No	No				1	2	2	2	2		1	0	Yes	No	No	Yes	No	Yes	Yes	No	No		No	No	No	Former	Social	3+/ week	Yes	Yes	Yes	No
214	71.1	Mild	Female	Black	33.71	2	No	Yes	No	No	No	No	No	No	No	No	No	No				2	1	1	1	2	70	1	0	No		No	Yes	No	No	No		No		No	No	No	No	No	No	No	Yes	No	No
215	34.3	Moderate	Male	Black	23.66	3.3	No	Yes	Yes	No	Yes	Yes	No	No	No	No	No	No				1	1	2	1	2	50	1	0	Yes	No	No	No	No	No	No		No		No	No	No	No	Social	3+/ week	Yes	Yes	Yes	No
216	72.2	Severe	Male	White	27.36	4.5	Yes	Yes	Yes	Yes	Yes	Yes	Yes	No	Yes	No	No	No				4	4	4	5	5	20	1	1	Yes	Yes	Yes	Yes	No	Yes	No		No		Yes	No	No	Former	Social	No	No	Yes	Yes	Yes
217	49.3	Severe	Female	Mixed-race	26.8	3	Yes	No	Yes	Yes	Yes	Yes	Yes	No	No	Yes	Yes	No				2	1	3	4	4		1	0	Yes	Yes	No	No	No	No	No		No		No	No	No	No	Social	No	No	Yes	Yes	Yes
218	52.1	Moderate	Male	Mixed-race	34.16	1.4	No	Yes	Yes	No	Yes	Yes	No	No	No	Yes	Yes	No				1	1	2	3	3		1	0	Yes	No	No	Yes	No	No	No		No		No	No	No	No	Social	3+/ week	Yes	Yes	No	Yes
219	66.6	Severe	Female	Mixed-race	28.37	1.7	No	Yes	Yes	Yes	Yes	No	No	No	No	No	No	No												Yes	Yes	Yes	Yes	No	No	Yes	Yes	No		Yes	No	No				Yes	No	No	No
220	50	Mild	Female	Black	29.58	3.8	No	Yes	Yes	Yes	Yes	Yes	No	No	No	Yes	Yes	Yes				1	1	1	3	1	55	1	0	No		No	No	Yes	No	No		No		No	No	No	Former	No	No	Yes	Yes	Yes	Yes
221	70.5	Severe	Male	Mixed-race	28.28	1.5	No	No	Yes	Yes	Yes	Yes	Yes	No	No	No	No	No												Yes	Yes	No	Yes	No	Yes	No		No		No	No	No	Former	No	3+/ week	No	Yes	Yes	Yes
222	40.9	Mild	Female	Mixed-race	33.47	2.8	No	No	Yes	Yes	Yes	Yes	No	No	No	No	No	No				1	1	3	3	3	50	1	0	No		No	No	No	No	No		No		No	No	No	No	No	3+/ week	No	Yes	Yes	Yes
223	54.6	Mild	Female	Black	30.48	3.9	No	No	No	Yes	No	No	No	No	No	No	No	No				3	1	3	3	3	80	1	0	No		No	Yes	No	No	No		No		No	No	No	No	Social	No	Yes	Yes	Yes	Yes
224	37.7	Mild	Female	Mixed-race	26.99	2.7	No	No	Yes	No	No	Yes	No	No	No	No	No	No				2	2	3	4	3	60	1	0	No		No	No	No	No	No		No		No	No	No	No	Social	No	No	No	Yes	No
225	31.9	Moderate	Female	Mixed-race	23.73	1.6	No	Yes	Yes	Yes	Yes	Yes	No	No	Yes	No	No	Yes				2	2	2	3	2		1	0	Yes	No	No	No	No	No	No		No		No	No	No	No	No	No	Yes	Yes	Yes	Yes
226	60.1	Mild	Female	Black	19.63	3.3	No	No	Yes	Yes	Yes	Yes	Yes	No	No	Yes	Yes	Yes				3	1	3	4	3	60	1	0	No		No	No	No	No	No		No		No	No	No	Former	No	No	Yes	No	Yes	No
227	54.7	Severe	Female	Mixed-race	45.36	2	No	No	No	Yes	Yes	Yes	No	No	No	No	No	No				3	3	3	4	5		1	1	Yes	Yes	Yes	Yes	No	No	No		No		No	No	No	No	No	No	No	No	Yes	No
228	32.6	Severe	Male	Mixed-race	27.49	3.2	No	Yes	Yes	No	No	No	No	No	No	No	No	No				1	1	1	1	4	100	1	0	Yes	Yes	No	No	No	No	Yes	No	No		No	No	No	No	No	No	Yes	Yes	Yes	Yes
229	46	Mild	Female	Black	26.39	2.3	Yes	No	Yes	Yes	Yes	Yes	No	No	No	No	No	No				3	1	1	4	4		1	0	No		No	No	Yes	No	No		No		No	No	No	No	No	No	No	No	Yes	No
230	40.9	Mild	Male	Mixed-race	31.95	4	Yes	No	Yes	No	Yes	Yes	No	No	No	No	No	Yes				2	1	3	3	1	50	1	0	No		No	No	No	No	No		No		No	No	No	Former	Social	No	Yes	No	Yes	Yes
231	35.3	Mild	Female	Black	38.65	3.4	Yes	No	Yes	No	Yes	Yes	No	No	No	Yes	Yes	No				3	1	2	3	4	60	1	0	No		No	No	No	No	No		No		No	No	No	No	Social	3+/ week	Yes	Yes	Yes	Yes
232	69.4	Severe	Female	Black	36.21	5.4	No	No	Yes	Yes	No	No	No	No	No	No	No	Yes				2	1	4	5	1	50	1	1	Yes	Yes	No	Yes	No	No	No		No		No	No	No	Former	No	No	Yes	Yes	Yes	Yes
233	79.3	Moderate	Male	Mixed-race	21.19	4.5	No	No	Yes	No	No	No	No	No	No	No	No	No				1	1	1	1	1	80	0	0	Yes	No	No	No	No	No	No		No		No	No	No	No	No	No	Yes	Yes	No	Yes
234	64.4	Severe	Male	Mixed-race	25.77	3.1	No	Yes	Yes	Yes	Yes	No	Yes	No	No	No	No	Yes				1	2	3	1	1	75	1	0	Yes	Yes	No	Yes	No	No	Yes	Yes	No		No	No	No	No	Social	No	Yes	Yes	Yes	Yes
235	30.7	Mild	Female	Mixed-race	26.7	1.2	No	No	Yes	Yes	Yes	No	Yes	No	No	No	Yes	No												No		No	No	No	No	No		No		No	No	No	No	No	No	No	No	Yes	Yes
236	42.5	Mild	Female	Black	28.96	4.1	No	No	Yes	No	Yes	Yes	No	No	No	Yes	Yes	Yes				1	1	1	3	3	70	1	0	No		No	No	No	No	No		No		No	No	No	No	No	No	Yes	Yes	Yes	Yes
237	41.8	Moderate	Female	Mixed-race	30.46	1.5	No	No	Yes	No	Yes	No	Yes	No	No	No	No	Yes												Yes	No	No	No	No	No	Yes	Yes	No		Yes	No	No	No	No	No	No	Yes	No	No
238	50.2	Mild	Male	Black	27.68	3.8	No	Yes	Yes	No	No	Yes	No	No	No	No	No	No				1	1	1	1	1	80	0	0	No		No	Yes	No	No	Yes	No	No		No	No	No	No	No	No	Yes	Yes	Yes	No
239	41.7	Mild	Male	Mixed-race	28.58	2.1	Yes	Yes	No	No	No	Yes	No	No	No	No	No	No				1	1	1	1	1	76	0	0	No		No	No	No	No	No		No		No	No	No	No	Social	3+/ week	Yes	Yes	No	No
240	55.8	Severe	Female	Black	31.72	2.1	Yes	No	Yes	Yes	Yes	Yes	No	No	No	No	No	Yes				1	1	1	1	1		0	0	Yes	Yes	No	Yes	No	No	No		No		No	No	No	No	Social	2x week	Yes	Yes	No	Yes
241	44.8	Mild	Female	White	24.61	3.4	Yes	Yes	Yes	No	Yes	No	No	No	No	No	No	No				1	1	2	2	2	60	1	0	No		No	No	Yes	No	No		No		No	Yes	No	No	No	No	No	Yes	Yes	Yes
242	32.8	Mild	Female	Mixed-race	32.54	1.8	No	No	Yes	No	Yes	Yes	No	No	No	No	No	No				2	2	3	3	1		1	0	No		No	No	No	No	No		No		No	No	No	No	Social	No	No	Yes	No	Yes
243	82.4	Mild	Male	Black	22.47	4.4	No	No	Yes	No	No	No	No	No	No	No	No	Yes				3	1	3	1	2	80	1	0	No		No	Yes	No	Yes	No		No		No	Yes	No	Former	No	No	Yes	Yes	Yes	Yes
244	37.6	Mild	Male	Mixed-race	26.18	4.8	No	No	Yes	No	No	Yes	No	No	No	No	No	No												No		No	No	No	No	No		No		No	No	No	Former	Social		No	No	No	No
245	61.6	Severe	Male	Mixed-race	30.18	3.9	No	No	Yes	No	No	No	No	No	No	No	No	No				2	1	2	1	3	70	1	0	Yes	Yes	No	No	No	No	No		No		No	No	No	Former	Social	No	Yes	No	No	No
246	51.6	Mild	Female	Black	34.45	5.1	Yes	No	No	Yes	No	No	No	No	No	No	No	No				1	1	1	4	1	90	1	0	No		No	No	No	No	No		No		No	No	No	No	No	No	Yes	Yes	Yes	Yes
247	43.9	Moderate	Female	White	34.78	2.6	Yes	No	No	No	Yes	No	No	No	No	Yes	Yes	No				1	1	1	3	2	70	1	0	Yes	No	No	No	No	No	No		No		No	No	No	No	No	3+/ week	No	Yes	Yes	Yes
248	43.9	Moderate	Male	Black	34.61	4.5	No	No	Yes	Yes	Yes	Yes	No	No	No	No	No	No				1	1	2	2	3	70	1	0	Yes	No	No	No	No	No	No		No		No	No	No	No	No	No	Yes	Yes	Yes	Yes
249	39.9	Mild	Female	Black	31.96	2.3	No	Yes	Yes	No	Yes	Yes	Yes	Yes	Yes	No	No	No				1	1	2	4	2	50	1	0	No		No	No	No	No	No		No		No	No	No	No	No	No	No	Yes	Yes	Yes
250	46.9	Moderate	Female	Mixed-race	27.86	1.5	Yes	Yes	Yes	Yes	Yes	Yes	No	No	No	No	No	No				2	1	3	4	3		1	0	Yes	No	No	No	No	No	No		No		No	No	No	No	Social	No	No	Yes	Yes	Yes
251	57.4	Severe	Male	Black	26.74	1.7	No	Yes	Yes	No	No	Yes	No	No	No	Yes	Yes	No				3	1	2	5	3	45	1	1	Yes	Yes	Yes	Yes	No	No	Yes	No	No		No	No	No	No	Social	3+/ week	No	Yes	Yes	Yes
252	64.6	Severe	Female	Black	32.51	1.3	No	Yes	Yes	No	Yes	No	No	No	No	No	No	Yes				3	1	4	1	2	70	1	0	Yes	Yes	No	Yes	No	No	Yes	No	No		No	No	No	No	No	3+/ week	Yes	Yes	Yes	No
253	56.5	Mild	Female	White	23.5	3.1	No	No	Yes	Yes	Yes	Yes	No	No	No	No	No	No				1	1	3	3	5	30	1	1	No		No	No	No	No	Yes	No	No		No	No	No	No	No	No	No	Yes	Yes	Yes
254	48.2	Mild	Female	White	32.85	3.5	Yes	No	Yes	No	Yes	No	No	No	No	No	No	No				1	1	3	3	4	60	1	0	No		No	No	No	No	No		No		No	No	No	No	Social	No	No	Yes	Yes	Yes
255	30.5	Mild	Male	White	23.89	1	No	Yes	Yes	Yes	No	No	No	No	No	No	No	No				1	1	1	1	1	90	0	0	No		No	No	Yes	No	No		No		No	No	No	No	No	3+/ week	No	Yes	Yes	Yes
256	54.7	Moderate	Female	Black	31.86	5	No	Yes	Yes	Yes	Yes	Yes	Yes	No	No	Yes	Yes	No				4	2	3	4	3	50	1	0	Yes	No	No	No	Yes	No	No		No		No	No	No	No	No	No	No	Yes	Yes	No
257	69.9	Severe	Female	Black	15.27	1.2	No	Yes	Yes	Yes	Yes	Yes	Yes	No	No	Yes	No	No				1	1	2	2	2	100	1	0	Yes	Yes	No	No	No	No	Yes	Yes	No		No	No	No	Former	Social	No	No	No	Yes	Yes
258	55.3	Moderate	Female	Mixed-race	40.79	3.3	No	No	Yes	No	Yes	Yes	No	Yes	No	No	No	No				2	1	1	4	4	50	1	0	Yes	No	No	Yes	No	No	No		No		No	No	No	No	No	No	No	Yes	No	Yes
259	39.2	Mild	Female	Mixed-race	20.7	3	Yes	No	Yes	No	Yes	Yes	No	No	No	No	No	No				1	1	1	1	1	60	0	0	No		No	No	No	No	No		No		No	No	No	No	No	No	No	Yes	Yes	Yes
260	50.1	Severe	Male	Mixed-race	28.18	1.4	No	Yes	No	No	No	No	No	No	No	No	No	No				1	1	1	1	1	96	0	0	Yes	Yes	No	Yes	No	No	No		No		No	No	No	No	No	No	Yes	Yes	No	Yes
261	38.8	Mild	Female	Mixed-race	22.67	1.4	Yes	No	Yes	No	Yes	No	No	No	No	No	No	No				1	1	1	1	2	90	1	0	No		No	No	No	No	No		No		No	No	No	No	No	No	Yes	No	Yes	Yes
262	52.8	Mild	Female	Black	26.23	6.1	No	No	Yes	No	Yes	No	No	No	No	No	No	No				2	1	2	3	3	70	1	0	No		No	No	No	No	No		No		No	No	No	No	No	No	No	Yes	Yes	Yes
263	32.1	Mild	Female	Black	34.97	1.8	Yes	Yes	Yes	Yes	Yes	Yes	Yes	No	No	No	No	No				1	1	2	3	4	80	1	0	No		No	No	No	No	No		No		No	No	No	No	No	3+/ week	Yes	Yes	Yes	Yes
264	51.7	Mild	Male	White	27.36	1.4	No	Yes	Yes	No	No	Yes	No	No	No	No	No	No				1	1	1	1		50	0	0	No		No	Yes	No	No	Yes	No	No		No	No	No	Yes	Social	No	Yes	Yes	Yes	Yes
265	52.1	Mild	Female	Mixed-race	25.67	4.1	Yes	No	No	Yes	Yes	Yes	No	No	No	No	No	No				1	1	1	2	3	20	1	0	No		No	Yes	No	No	No		No		No	No	No	No	No	3+/ week	No	No	No	No
266	54.3	Moderate	Female	Mixed-race	30.64	1.4	Yes	No	Yes	Yes	Yes	No	Yes	No	No	No	No	Yes				1	2		2	4	60	1	0	Yes	No	No	Yes	No	No	No		No		No	No	No	No	Social	3+/ week	No	Yes	Yes	Yes
267	42.8	Mild	Female	Black	29.66	1.1	Yes	No	Yes	Yes	Yes	No	No	No	No	No	No	No				3	1	3	3	3	40	1	0	No		No	No	Yes	No	No		No		No	No	No	No	Social	3+/ week	Yes	Yes	Yes	Yes
268	28.1	Mild	Female	Mixed-race	25.71	1.2	No	No	No	Yes	Yes	No	Yes	No	No	No	Yes	No				1	1	1	1	1	70	0	0	No		No	No	No	No	No		No		No	No	No	No	Social	No	Yes	Yes	Yes	Yes
269	29.2	Mild	Male	Mixed-race	27.77	1.2	No	Yes	No	No	Yes	Yes	No	No	No	No	No	No				1	1	3	1	1	50	1	0	No		No	No	No	No	No		No		No	No	No	No	No	No	Yes	Yes	Yes	Yes
270	34.8	Mild	Female	Mixed-race	25.2	5.7	Yes	No	No	Yes	Yes	Yes	Yes	Yes	No	Yes	No	Yes				1	1	1	1	3	40	1	0	No		No	No	No	No	No		No		No	No	No	No	No	No	No	Yes	Yes	Yes
271	29.4	Mild	Male	Black	23.63	1.2	No	Yes	Yes	No	No	Yes	No	No	No	No	No	No				1	1	1	2	1	55	1	0	No		No	No	Yes	No	No		No		No	No	No	No	No	3+/ week	No	No	No	No
272	60	Severe	Male	Mixed-race	28.15	1.3	No	No	Yes	No	Yes	No	No	No	No	No	No	No				1	1	1	1	1	80	0	0	Yes	Yes	No	No	No	No	Yes	No	No		No	No	No	No	No	No	No	Yes	Yes	Yes
273	92.3	Moderate	Male	Mixed-race	24.2	4.2	No	Yes	Yes	No	No	No	No	No	Yes	No	No	No				2	1	5	1	4	100	1	1	Yes	No	No	No	No		Yes	No	No		No	No	No	Former	Daily	No	No	Yes	Yes	No
274	57.4	Moderate	Female	Black	46.56	1.9	Yes	Yes	Yes	Yes	Yes	Yes	No	Yes	No	No	No	No				2	2	2	2	1	80	1	0	Yes	No		Yes	No	No	Yes	Yes	No		No	No	No	Former	Social	No	No	Yes	No	No
275	59.8	Severe	Female	White	27.1	2.1	Yes	Yes	Yes	Yes	Yes	Yes	Yes	No	Yes	No	No	Yes				5	5	5	3	1	52	1	1	Yes	Yes	No	Yes	No	No	Yes	Yes	No		No	No	No	Former	No	No	Yes	Yes	Yes	Yes
276	23.6	Mild	Male	White	20.69	3.2	No	No	No	Yes	Yes	No	Yes	No	No	No	No	No				1	1	2	4	3		1	0	No		No	No	No	No	No		No		No	No	No	No	No	3+/ week	No	No	Yes	No
277	47.9	Mild	Female	Black	34.97	4.9	Yes	Yes	Yes	Yes	Yes	Yes	No	No	No	No	No	No				2	2	2	4	4		1	0	No		No	No	No	No	No		No		No	No	No	No	Social	No	Yes	Yes	Yes	Yes
278	32.4	Moderate	Female	Black	38.38	1.4	Yes	No	No	No	No	No	No	No	No	No	No	No				1	1	1	1	1	100	0	0	Yes	No	No	No	No	No	Yes		No		No	No	No	No	No	No	Yes	Yes	Yes	Yes
279	58.4	Mild	Female	Mixed-race	45.91	4.6	No	No	No	No	No	Yes	No	No	No	No	No	No				1	1	1	1	1	90	0	0	No		No	Yes	No	No	No		No		No	No	No	No	No	No	Yes	Yes	No	Yes
280	50.5	Severe	Male	Black	38.3	1.5	No	Yes	Yes	No	No	No	No	No	No	No	No	No				1	1	5	1	1	50	1	1	Yes	Yes	No	Yes	No	No	Yes	No	No		No	No	No	No	No	No	Yes	No	Yes	Yes
281	66.4	Mild	Female	Black	23.96	2.2	No	No	No	Yes	No	No	No	No	No	No	No	No				1	1	1	1	3	90	1	0	No		Yes	No	No	Yes	No		No		No	No	No	Former	No	No	No	No	No	Yes
282	54.1	Mild	Male	Mixed-race	25.4	3.2	No	Yes	No	No	No	No	No	No	No	No	No	No				1	1	1	1	1	90	0	0	No		No	No	No	No	No		No		No	No	No	No	Social	No	No	Yes	No	No
283	39	Mild	Female	Mixed-race	24.06	5.5	Yes	No	No	Yes	No	Yes	No	No	No	No	No	No				1	1	1	3	2	50	1	0	No		No	No	No	No	No		No		No	No	No	No	No	No	No	Yes	Yes	Yes
284	50.1	Moderate	Male	Mixed-race	39.73	1.4	Yes	No	No	Yes	Yes	No	No	No	No	No	No	No				1	1	1	3	3	70	1	0	Yes	No	No	Yes	No	No	No		No		No	No	No	No	Social	No	Yes	Yes	Yes	Yes
285	44.2	Mild	Female	Black	47.87	1.5	Yes	No	Yes	Yes	Yes	Yes	Yes	No	No	No	No	Yes				3	2	3	3	4	50	1	0	No		No	No	No	No	Yes	No	No		No	No	No	Former	Social	No	Yes	Yes	Yes	Yes
286	39.8	Moderate	Male	Mixed-race	37.87	2.9	Yes	No	Yes	No	No	No	No	No	No	No	No	No				1	1	1	1	2	80	1	0	Yes	No	No	No	Yes	No	No		No		No	No	No	No	Social	No	Yes	Yes	Yes	Yes
287	40	Moderate	Female	Mixed-race	32.89	3.7	No	No	Yes	No	Yes	No	Yes	No	No	No	No	No	Yes	Yes	Yes	1	1	3	1	4	80	1	0	Yes	No	No	No	No	No	No		No		No	No	No	No	Social	No	No	Yes	Yes	Yes
288	64.6	Mild	Female	Black	29.74	1.4	No	No	Yes	No	Yes	No	No	No	No	No	No	No				1	1	1	1	2	80	1	0	No		No	Yes	No	No	No		No		No	No	No	No	Social	No	No	No	No	No
289	37.6	Mild	Female	Mixed-race	24.34	1.4	Yes	No	Yes	No	Yes	Yes	No	No	No	No	No	No				4	1	3	2	3	60	1	0	No		No	No	Yes	No	No		No		No	No	No	No	No	No	Yes	Yes	Yes	Yes
290	47	Mild	Female	Black	38.87	1.2	No	Yes	No	Yes	Yes	Yes	No	No	No	Yes	No	No				1	1	2	3	3	30	1	0	No		No	No	No	No	No		No		No	No	No	No	No	3+/ week	Yes	Yes	Yes	Yes
291	52.7	Moderate	Female	Black	26.25	3.5	Yes	Yes	No	Yes	Yes	Yes	Yes	No	No	No	No	No				1	1	2	4	3	5	1	0	Yes	No	No	Yes	No		No		No		No	No	No	Yes	No	No	Yes	Yes	Yes	Yes
292	46.8	Mild	Female	White	30.49	1.3	Yes	Yes	No	Yes	Yes	No	Yes	No	No	No	No	No				1	1	1	3	4	65	1	0	No		No	Yes	No	No	No		No		No	No	No	No	No	3+/ week	No	Yes	No	No
293	34.1	Mild	Female	Yellow	33	4.9	Yes	Yes	Yes	Yes	Yes	Yes	No	No	No	No	No	No				1	1	2	3	3	55	1	0	No		No	No	No	No	No		No		No	No	No	No	No	3+/ week	No	Yes	No	Yes
294	74.5	Severe	Male	Black	19.78	1.2	Yes	Yes	Yes	No	Yes	Yes	No	No	No	No	No	Yes				2	3	2	3	3	40	1	0	Yes	Yes	No	No	Yes	Yes	Yes	No	No		No	No	No	Former	Social	No	No	Yes	Yes	Yes
295	38.8	Severe	Female	Yellow	26.3	6	Yes	No	No	No	Yes	No	No	No	No	No	Yes	No				3	1	1	3	2	70	1	0	Yes	Yes	No	No	No	No	No		No		No	No	No	No	No	No	Yes	Yes	Yes	Yes
296	69.2	Mild	Female	Mixed-race	27.69	1.3	No	No	Yes	Yes	Yes	Yes	No	No	No	No	No	No				1	1	1	2	3	75	1	0	No		No	No	No	No	No		No		No	No	No	No	No	No	No	No	No	No
297	33.1	Moderate	Male	Black	23.02	4.9	No	No	No	No	No	Yes	Yes	No	No	No	No	No				1	1	1	2	1	85	1	0	Yes	No	No	No	No	No	No		No		No	No	No	No	Social	No	Yes	Yes	No	No
298	25	Mild	Female	Mixed-race	31.18	4.5	No	No	No	No	Yes	No	No	No	No	No	No	No				1	1	1	1	1	80	0	0	No		No	No	No	No	No		No		No	No	No	No	No	3+/ week	Yes	No	No	Yes
299	25.3	Mild	Male	Mixed-race	27.09	3.5	No	No	Yes	No	No	Yes	No	No	No	No	No	No				1	1	1	1	1	80	0	0	No		No	No	No	No	No		No		No	No	No	No	Social	2x week	No	No	No	No
300	63.6	Mild	Female	Mixed-race	25.53	4.9	Yes	Yes	No	Yes	No	No	No	No	No	No	No	Yes				3	1	2	3	2	81	1	0	No		No	Yes	No	No	Yes	No	No		No	No	No	Former	Social	No	No	Yes	Yes	Yes
301	44.5	Severe	Female	Mixed-race	30.6	4.4	No	No	No	Yes	Yes	Yes	No	No	No	No	No	Yes				2	1	1	1	5	30	1	1	Yes	Yes	No	No	No	No	No		No		No	No	No	No	No	No	No	Yes	Yes	Yes
302	51.6	Mild	Female	Mixed-race	28.52	2	No	Yes	Yes	No	Yes	No	Yes	No	No	Yes	Yes	No				1	1	3	3	3	50	1	0	No		No	Yes	No	No	No		No		No	No	No	No	Social	No	No	Yes	Yes	Yes
303	42	Severe	Female	Black	34.69	7.4	Yes	Yes	Yes	Yes	Yes	Yes	Yes	Yes	Yes	Yes	Yes	No				1	3	5	3	3	50	1	1	Yes	Yes	No	No	Yes	No	No		No		No	No	No	No	No	2x week	Yes	Yes	Yes	Yes
304	25.7	Mild	Female	Mixed-race	29.68	4.6	Yes	No	No	No	Yes	Yes	No	Yes	No	Yes	Yes	No				1	1	1	2	2	70	1	0	No		No	No	No	No	No		No		No	No	No	No	Social	2x week	No	No	Yes	Yes
305	42.8	Mild	Female	Mixed-race	28.7	1.7	No	No	Yes	No	Yes	No	No	No	No	No	No	No				2	1	1	1	3	50	1	0	No		No	No	No	No	No		No		No	No	No	No	No	3+/ week	Yes	No	Yes	Yes
306	62	Severe	Male	White	41.81	1.1	No	No	Yes	No	No	Yes	No	No	No	No	No	No				1	1	2	3	1	80	1	0	Yes	Yes	No	Yes	No	No	Yes	No	No		No	No	No	Former	Social	No	No	Yes	Yes	Yes
307	62.3	Moderate	Female	Black	43.56	1.4	Yes	No	Yes	No	No	No	No	No	No	No	No	No				1	1	3	4	2	60	1	0	Yes	No	No	Yes	No	Yes	Yes	No	No		No	No	No	Former	No	No	Yes	Yes	Yes	Yes
308	53.5	Mild	Female	Mixed-race	31.24	3.9	Yes	Yes	Yes	Yes	Yes	Yes	No	No	No	No	No	No				1	1	2	2	5	45	1	1	No		No	Yes	No	No	No		No		No	No	No	No	No	No	Yes	Yes	Yes	Yes
309	62.9	Moderate	Female	Mixed-race	33.59	4.3	Yes	No	Yes	Yes	Yes	No	No	No	No	No	No	No				1	1	2	2	2	70	1	0	Yes	No	No	No	No	No	No		No		No	No	No	No	No	No	No	No	No	No
310	47.2	Moderate	Male	Black	25.1	3.4	No	No	Yes	No	No	No	No	No	No	No	No	No				1		1	1	1	85	0	0	Yes	No	No	No	No	No	No		No		No	No	No	No	Daily	No	Yes	Yes	No	No
311	34.4	Mild	Female	Mixed-race	26.23	2.7	Yes	Yes	Yes	Yes	Yes	Yes	No	No	No	Yes	Yes	No				1	1	1	3	1	50	1	0	No		No	No	No	No	No		No		No	No	No	No	Social	No	Yes	Yes	Yes	Yes
312	52.3	Mild	Male	Mixed-race	31.02	6.1	No	No	No	No	Yes	Yes	No	No	No	No	No	No				1	1	1	4	4	10	1	0	No		No	No	No	No	No		No		No	No	No	No	Social	No	Yes	Yes	Yes	No
313	66.9	Severe	Male	Mixed-race	24.17	3.5	No	Yes	Yes	No	Yes	No	Yes	No	No	No	No	Yes				3	3	3	4	1	50	1	0	Yes	Yes	No	No	No	No	No		No		No	No	No	Former	Social	3+/ week	Yes	No	No	No
314	62.2	Mild	Male	Mixed-race	25.26	2.3	No	Yes	Yes	No	Yes	Yes	No	No	No	Yes	No	No				2	2	3	3	3	60	1	0	No		No	Yes	No	No	No		No		No	No	No		Social	No	No	Yes	No	No
315	39.2	Mild	Male	Mixed-race	31.96	6.4	Yes	No	Yes	No	Yes	No	No	No	No	No	No	No				1	1	1	1	1	90	0	0	No		No	No	No	No	No		No		No	No	No	No	No	2x week	No	Yes	No	No
316	84.8	Severe	Male	Black	19.85	2.6	Yes	Yes	No	No	Yes	No	No	No	No	No	No	Yes				3	3	3	1	3	60	1	0	Yes	Yes	No	Yes	No		No		No		No	No	No	Former	No	No	Yes	No	No	No
317	27.9	Mild	Female	Mixed-race	25.39	1.3	Yes	No	Yes	No	Yes	Yes	No	No	No	No	No	No				1	1	1	1	1		0	0	No		No	No	No	No	No		No		No	No	No	No	No	3+/ week	No	Yes	Yes	Yes
318	63.8	Moderate	Female	Mixed-race	30.6	2	No	No	No	No	No	No	No	No	Yes	No	No	No				1	1	1	2	2	80	1	0	Yes	No	Yes	Yes	No	No	No		No		No	Yes	No	No	No	No	No	Yes	No	No
319	49.6	Moderate	Male	Mixed-race	25.46	3.9	No	No	No	No	No	No	No	No	No	Yes	Yes	No				1	1	1	1	1	100	0	0	Yes	No	No	No	No	No	No		No		No	No	No	No	Social	3+/ week	No	Yes	Yes	Yes
320	61	Mild	Female	Black	26.06	3.7	No	No	No	No	No	No	Yes	No	No	No	No	Yes				4	4	4	4	4	1	1	0	No		Yes	Yes	No	No	Yes	Yes	No		No	Yes	No	Former	No	No	No	Yes	No	No
321	39.9	Mild	Female	Black	37.54	5.8	No	Yes	Yes	No	Yes	No	No	No	No	Yes	Yes	No				1	1	1	2	1	80	1	0	No		No	No	No	No	No		No		No	No	No	No	No	3+/ week	Yes	Yes	Yes	Yes
322	59.7	Severe	Male	Mixed-race	32.34	5.2	No	No	Yes	No	Yes	Yes	No	No	No	No	No	No				2	2	4	3	4	30	1	0	Yes	Yes	No	Yes	No	No	No		No		No	No	No	No	Daily	No	Yes	Yes	Yes	No
323	71.5	Severe	Female	Mixed-race	21.91	2.1	No	Yes	No	No	No	No	No	No	No	No	No	No				2	2	3	2	2	50	1	0	Yes	Yes	Yes	Yes	No	No	No		No		No	No	No	Former	Social	No	No	Yes	No	No
324	57.5	Severe	Male	Mixed-race	29.86	2.6	No	No	No	No	Yes	Yes	No	No	No	No	No	No				1	1	1	2	2	70	1	0	Yes	Yes	No	Yes	No	No	No		No		No	No	No	Former	Social	No	No	No	No	No
325	50.1	Moderate	Female	Mixed-race	30.08	3.2	Yes	No	No	Yes	Yes	Yes	No	No	No	No	No	No				2	1	4	4	2	70	1	0	Yes	No	No	Yes	No	No	Yes	No	No		No	No	No	No	No	No	Yes	No	Yes	Yes
326	43.6	Mild	Male	Black	31.6	4.4	Yes	Yes	Yes	Yes	Yes	No	No	No	No	Yes	Yes	No				1	1	1	2	2	65	1	0	No		No	Yes	No	No	No		No		No	No	No	Former	Social	No	No	Yes	Yes	Yes
327	57.8	Mild	Female	Black	18.86	5	No	No	No	No	No	No	Yes	No	No	No	No	No				1	1	1	1	5	50	1	1	No		No	Yes	No	No	Yes	No	No		No	No	No	No	No	No	No	Yes	Yes	Yes
328	84	Moderate	Male	Mixed-race	17.99	1.9	No	Yes	No	No	Yes	No	No	Yes	Yes	No	No	Yes				5	5	5	3	3	60	1	1	Yes	No	Yes	Yes	No	Yes	No		No		No	Yes	No	Former	Daily	2x week	No	Yes	No	No
329	51.1	Mild	Female	Black	45.2	3.3	No	No	Yes	No	Yes	No	No	No	No	No	No	No				1	1	3	1	1	70	1	0	No		No	No	Yes	No	No		No		No	No	No	No	Social	No	Yes	Yes	Yes	No
330	60.2	Mild	Female	Mixed-race	25.84	5.5	No	No	Yes	No	Yes	No	No	No	No	No	No	No				1	1	3	2			1	0	No		No	No	No	No	No		No		No	No	No	Former	No	No	Yes	No	Yes	Yes
331	54.4	Mild	Female	Black	23.75	4.7	Yes	No	Yes	No	Yes	Yes	Yes	Yes	Yes	Yes	Yes	No				1	3	3	3	3	61	1	0	No		No	Yes	No	No	No		No		No	No	No	No	No	No	Yes	Yes	Yes	Yes
332	41.4	Severe	Female	White	43.16	2.6	No	No	Yes	Yes	No	Yes	No	No	No	Yes	Yes	No				3	2	3	3	4	75	1	0	Yes	Yes	No	Yes	Yes	No	No		No		No	No	No	No	No	No	Yes	Yes	Yes	Yes
333	49.3	Moderate	Female	Mixed-race	35.56	1.3	Yes	No	Yes	Yes	Yes	Yes	Yes	No	No	Yes	Yes	No				2	1	3	3	3	60	1	0	Yes	No	No	No	Yes	No	No		No		No	No	No	No	No	3+/ week	Yes	No	Yes	Yes
334	41.9	Mild	Female	Black	42.35	5.1	No	No	Yes	No	Yes	Yes	No	No	Yes	Yes	No	No				1	3	3	3	5	60	1	1	No		No	Yes	No	No	No		No		No	No	No	No	No	No	Yes	Yes	Yes	Yes
335	43.2	Mild	Female	Mixed-race	24.39	1.2	Yes	Yes	No	Yes	Yes	No	No	No	No	No	No	No				2	1	2	2	3		1	0	No		No	No	No	No	No		No		No	No	No	No	No	No	No	Yes	Yes	Yes
336	34.2	Mild	Female	Mixed-race	32.66	4.3	Yes	Yes	Yes	Yes	Yes	Yes	No	No	No	No	No	Yes				2	3	2	5	3	50	1	1	No		No	No	No	No	No		No		No	No	No	Former	Social	No	No	Yes	Yes	Yes
337	33	Mild	Female	White	33.95	5.2	No	No	No	No	Yes	No	No	No	No	No	No	No				1	1	2	2	2	70	1	0	No		No	No	No	No	No		No		No	No	No	No	No	No	No	Yes	Yes	Yes
338	77.5	Mild	Female	Mixed-race	26.57	3.2	No	Yes	No	Yes	Yes	No	Yes	Yes	No	No	No	Yes				3	2	3	2	3	50	1	0	No		No	Yes	No	No	No		No		No	Yes	No	Former	Social	3+/ week	Yes	Yes	Yes	No
339	52.6	Mild	Female	Black	29.26	3.6	Yes	Yes	Yes	Yes	Yes	Yes	No	No	No	Yes	Yes	Yes				3	2	1	2	5	30	1	1	No		No	Yes	Yes	No	No		No		No	No	No	No	Social	No	Yes	Yes	Yes	Yes
340	38.3	Severe	Female	Mixed-race	40.47	5.3	No	No	Yes	Yes	No	No	No	No	No	No	No	No				1	1	1	3	3	80	1	0	Yes	Yes	No	No	No	No	No		No		No	No	No	No	Social	No	Yes	Yes	Yes	Yes
341	29.3	Mild	Female	Mixed-race	22.5	4.6	Yes	No	No	No	Yes	Yes	Yes	No	No	Yes	Yes	No				1	1	1	2	3	70	1	0	No		No	No	No	No	No		No		No	No	No	No	No	3+/ week	No	No	Yes	Yes
342	64	Mild	Female	Mixed-race	31.2	4.4	Yes	Yes	Yes	No	Yes	Yes	No	No	Yes	Yes	Yes	No				1	1	1	2	2	64	1	0	No		No	No	No	No	No		No		No	No	No	No	No	No	Yes	Yes	Yes	Yes
343	42.8	Mild	Female	Black	27.73	5.5	Yes	Yes	Yes	Yes	Yes	Yes	No	No	Yes	No	No	No				1	1	1	1	2		1	0	No		No	No	No	No	No		No		No	No	No	No	Social	No	Yes	Yes	Yes	Yes
344	44.7	Mild	Female	White	25.79	2.4	Yes	Yes	Yes	Yes	Yes	No	No	No	No	No	No	Yes				2	1	1	2	4	70	1	0	No		No	No	No	No	No		No		No	No	No	No	No	No	No	Yes	Yes	Yes
345	46	Severe	Female	Black	38.87	6.1	Yes	No	No	Yes	Yes	Yes	No	No	No	No	No	No				1	1	1	3	2	81	1	0	Yes	Yes	No	Yes	No	No	No		No		No	No	No	No	Social	No	Yes	Yes	Yes	Yes
346	64	Mild	Female	Mixed-race	26	5.4	No	No	Yes	No	No	No	No	No	No	No	No	No												No		No	No	No	No	No		No		No	No	No				No	No	No	No
347	54.4	Mild	Female	Black	24.57	1.8	Yes	Yes	Yes	Yes	Yes	No	No	No	No	No	No	No				3	1	2	3	4	80	1	0	No		No	Yes	No	No	No		No		No	No	No	Yes	Social	No	No	No	No	No
348	33.7	Mild	Female	Mixed-race	32.34	4.6	Yes	No	No	Yes	Yes	No	No	No	No	No	No	No				1	1	2	4	2	45	1	0	No		No	No	No	No	No		No		No	No	No	No	No	3+/ week	No	No	Yes	Yes
349	71.3	Severe	Male	Mixed-race	28.08	2.2	No	No	Yes	No	No	No	No	No	No	No	No	No				1	1	1	1	3	90	1	0	Yes	Yes	Yes	Yes	No	No	No		No		No	No	No	No	Social	No	Yes	Yes	Yes	Yes
350	63.9	Mild	Female	Mixed-race	31.87	1.7	No	No	No	Yes	No	No	Yes	No	No	Yes	No	No				3	1	3	3	3	70	1	0	No		No	Yes	No	No	Yes	No	No		No	No	No	Former	Social	No	Yes	Yes	Yes	No
351	57.3	Mild	Male	Mixed-race	31.77	6	No	No	Yes	No	No	No	No	No	No	No	No	No				1	1	1	1	2	90	1	0	No		No	Yes	No	No	Yes	No	No		No	No	No	No	Social	No	No	Yes	Yes	Yes
352	53.8	Mild	Male	Mixed-race	37.35	4.7	No	No	No	Yes	No	No	No	No	No	No	No	No				1	1	1	2	1	70	1	0	No		Yes	Yes	No	No	No		No		No	No	No	No	Social	No	Yes	No	No	No
353	48.5	Mild	Female	White	23.74	6.8	No	No	Yes	No	Yes	Yes	No	No	No	Yes	Yes	No				1	1	1	2	2	65	1	0	No		No	No	No	No	No		No		No	No	No	No	Social	No	Yes	Yes	No	No
354	70.3	Severe	Female	Mixed-race	41.49	5.4	No	No	Yes	Yes	Yes	Yes	No	No	No	No	No	No				1	1	1	3	4	70	1	0	Yes	Yes	Yes	Yes	No	No	No		No		No	No	No	No	No	No	Yes	Yes	Yes	Yes
355	49.6	Mild	Male	White	30.8	1.6	Yes	Yes	Yes	Yes	Yes	Yes	No	No	No	No	No	No				1	1	3	2	2	40	1	0	No		No	No	No	No	No		No		No	No	No	No	No	No	No	No	Yes	Yes
356	81.7	Mild	Male	White	34.61	5	No	Yes	No	Yes	Yes	No	No	No	No	No	No	Yes				2	1	3	3	1	50	1	0	No		No	Yes	No	No	Yes	No	No		No	No	No	No	No	No	Yes	Yes	Yes	Yes
357	56.7	Mild	Female	Black	28.66	2	No	No	No	No	Yes	Yes	No	No	No	No	No	No				3	3	3	3	3	60	1	0	No		Yes	Yes	No	No	No		No		No	No	No	No	Social	No	Yes	Yes	Yes	Yes
358	47.2	Mild	Male	Black	25.93	3.4	No	No	Yes	No	No	Yes	No	No	No	No	No	No				1	1	1	1	2	85	1	0	No		No	No	No	No	No		No		No	No	No	Former	Social	2x week	Yes	No	No	No
359	41.2	Moderate	Female	Black	28.55	1.4	No	No	Yes	Yes	Yes	No	No	No	No	No	No	No				3	1	3	2	3	55	1	0	Yes	No	No	No	No	No	No		No		No	No	No	No	Social	2x week	No	Yes	Yes	Yes
360	37.7	Mild	Female	Black	23.35	6.3	No	Yes	No	No	Yes	No	No	No	No	Yes	Yes	No				1	1	2	2	2	90	1	0	No		No	No	No	No	No		No		No	No	No	No	No	No	No	Yes	Yes	Yes
361	41.6	Severe	Male	Mixed-race	29.32	1.4	No	No	Yes	No	Yes	No	No	No	No	No	No	Yes				1	1	2	1	3	70	1	0	Yes	Yes	No	Yes	No	No	No		No		No	No	No	No	Social	No	Yes	No	Yes	No
362	83.9	Moderate	Female	Mixed-race	26.04	5.1	Yes	No	Yes	Yes	Yes	No	No	No	No	No	No	Yes				4	4	4	3	4	50	1	0	Yes	No	No	Yes	No	No	No		No		No	Yes	No	No	No	No	Yes	Yes	Yes	Yes
363	51.5	Mild	Female	Mixed-race	27.44	2.7	Yes	No	Yes	Yes	Yes	No	No	No	No	No	No	No				1	1	1	2	3	70	1	0	No		No	No	Yes	No	No		No		No	No	No	No	Social	3+/ week	Yes	Yes	Yes	Yes
364	39.2	Moderate	Male	White	29.94	1.2	No	Yes	Yes	No	Yes	Yes	No	No	No	No	No	No				1	1	1	1	1	90	0	0	Yes	No	No	No	No	No	No		No		No	No	No	No	Social	No	Yes	Yes	Yes	Yes
365	51.4	Moderate	Female	Mixed-race	31.87	1.4	No	Yes	Yes	Yes	No	No	No	No	No	No	No	No				4	3	3	4	2	50	1	0	Yes	No	No	Yes	No	No	No		No		No	No	No	No	No	No	Yes	Yes	No	No
366	36.9	Mild	Female	Mixed-race	29.37	6	Yes	Yes	Yes	Yes	Yes	Yes	Yes	No	No	Yes	Yes	No				1	1	3	5	3	35	1	1	No		No	No	No	No	No		No		No	No	No	No	No	No	Yes	Yes	Yes	Yes
367	47.6	Severe	Male	Mixed-race	35.22	6.5	Yes	No	No	No	Yes	Yes	No	No	Yes	No	No	No				1	1	1		3	75	1	0	Yes	Yes	No	Yes	No	No	No		No		No	No	No	No	No	2x week	Yes	Yes	Yes	Yes
368	32.9	Moderate	Female	Mixed-race	19.98	1.9	No	No	Yes	Yes	Yes	No	No	No	No	No	No	No				1	1	1	2	5	80	1	1	Yes	No	No	No	No	No	No		No		Yes	No	No	No	No	No	Yes	Yes	Yes	Yes
369	56.9	Mild	Female	Black	26.04	5.5	No	No	No	No	No	Yes	No	No	No	Yes	Yes	No				1	1	1	1	3	100	1	0	No		No	No	No	No	No		No		No	No	No	No	No	No	No	Yes	Yes	Yes
370	40.4	Severe	Male	Black	33.57	1.1	No	No	No	No	No	Yes	No	No	No	No	No	No				1	1	1	2	1	100	1	0	Yes	Yes	No	No	No	No	No		No		No	No	No	No	Social	2x week	Yes	Yes	Yes	Yes
371	36.2	Mild	Female	Mixed-race	24.02	6.1	No	No	No	No	Yes	No	Yes	No	No	Yes	Yes	No				1	1	3	1	2	85	1	0	No		No	No	No	No	No		No		No	No	No	Former	Social	2x week	No	No	Yes	Yes
372	56.7	Mild	Female	Black	28.81	6.6	Yes	Yes	Yes	No	Yes	Yes	No	Yes	No	No	No	Yes				3	2	3	3	3	50	1	0	No		No	Yes	No	No	No		No		No	No	No	No	No	3+/ week	No	Yes	Yes	Yes
373	61.6	Severe	Male	Mixed-race	27.93	5.6	No	Yes	Yes	Yes	Yes	Yes	No	No	No	No	No	No				2	3	3	4	3	45	1	0	Yes	Yes	No	No	No	No	No		No		No	No	No	No	No	3+/ week	Yes	Yes	Yes	Yes
374	61.7	Moderate	Male	Mixed-race	30.96	3.6	No	Yes	No	No	No	No	No	No	No	No	No	No				1	1	1	3	3	70	1	0	Yes	No	No	No	No	No	No		No		No	No	No	No	No	3+/ week	Yes	Yes	No	No
375	26	Moderate	Male	Black	32.31	5.9	No	No	Yes	No	No	No	No	No	No	No	No	No				3	3	4	4	4	50	1	0	Yes	No	No	No	No	No	No		No		No	No	No	No	Social	2x week	No	No	No	No
376	51.7	Mild	Male	Black	31.14	5	No	No	Yes	No	No	Yes	No	No	No	No	No	No				1	1	1	2	2	90	1	0	No		No	No	No	No	No		No		No	No	No	No	Social	No	Yes	Yes	Yes	Yes
377	37.6	Mild	Female	Mixed-race	31.96	7.2	Yes	Yes	Yes	Yes	Yes	Yes	No	No	No	No	No	No				3	2	3	3	4	50	1	0	No		No	Yes	No	No	No		No		No	No	No	No	No	3+/ week	Yes	Yes	Yes	Yes
378	59.8	Moderate	Male	Mixed-race	30.02	1.2	No	No	No	Yes	No	No	No	No	No	No	No	No				1	1	1	1	1	100	0	0	Yes	No	No	Yes	No	No	Yes	No	No		No	No	No	Former	Social	3+/ week	Yes	No	No	Yes
379	54.1	Severe	Male	Mixed-race	36.33	1.5	Yes	Yes	No	No	No	No	No	No	No	No	No	No				1	1	1	2	3	80	1	0	Yes	Yes	No	Yes	No	No	No		No		No	No	No	No	No	3+/ week	Yes	Yes	Yes	Yes
380	60.5	Mild	Female	Mixed-race	31.08	4.5	Yes	No	Yes	Yes	Yes	Yes	No	No	No	Yes	Yes	No				2	2	3	3	3	40	1	0	No		No	Yes	No	No	Yes	No	No		No	No	No	No	No	2x week	No	Yes	Yes	Yes
381	40.2	Mild	Female	White	29.38	4.6	No	No	Yes	Yes	Yes	Yes	No	No	No	Yes	Yes	No				1	1	1	2	1	65	1	0	No		No	No	No	No	No		No		No	No	No	No	No	No	Yes	No	Yes	Yes
382	54.2	Mild	Female	Mixed-race	32.46	5.2	Yes	Yes	Yes	No	Yes	No	No	No	No	No	Yes	No				1	1	2	4	3	70	1	0	No		No	Yes	No	No	No		No		No	No	No	No	No	No	Yes	Yes	Yes	Yes
383	56.7	Moderate	Female	Mixed-race	27.46	1.7	No	No	No	Yes	No	No	No	No	No	No	No	No				1	1	1	2	1	50	1	0	Yes	No	No	No	No	No	No		No		No	No		Former	No	No	Yes	Yes	Yes	No
384	38.3	Mild	Female	Mixed-race	33.76	5.1	No	Yes	Yes	No	Yes	Yes	Yes	No	No	No	No	No				1	1	1	2	1	80	1	0	No		No	No	No	No	No		No		No	No	No	No	No	No	No	Yes	Yes	Yes
385	59.1	Severe	Male	Mixed-race	34.72	1.4	No	Yes	Yes	No	Yes	No	Yes	No	Yes	No	No	Yes				5	5	5	5	5	50	1	1	Yes	Yes	No	Yes	No	No	No		No		No	No		Former	Social	No	Yes	Yes	Yes	No
386	40.2	Moderate	Female	White	23.39	7.5	Yes	Yes	Yes	Yes	Yes	Yes	Yes	No	No	No	Yes	Yes				4	4	4	4	4	20	1	0	Yes	No	No	Yes	Yes	No	No		No		No	No		No	No	No	Yes	Yes	Yes	Yes
387	47.4	Moderate	Female	Mixed-race	21.17	1.2	No	No	Yes	Yes	No	Yes	No	No	No	Yes	Yes	No				1	1	2	3	3	70	1	0	Yes	No	No	No	No	No	No		No		No	No	No	No	Social	2x week	Yes	Yes	Yes	Yes
388	42.2	Moderate	Female	Mixed-race	39.68	1.2	No	No	Yes	No	No	No	No	No	No	No	No	No												Yes	No		Yes			Yes										Yes	Yes	No	No
389	53.5	Mild	Female	Mixed-race	28.16	6.4	Yes	No	Yes	No	No	No	No	No	Yes	No	No	No												No													No	Social	3+/ week	Yes	Yes	No	Yes
390	59.9	Moderate	Male	Mixed-race	26.45	1.7	No	Yes	No	No	No	No	No	No	No	No	No	No				1	1	1	1	1	50	0	0	Yes	No	No	Yes	No	No	Yes	No	No		No	No	No	Yes	No	No	No	Yes	No	No
391	78.2	Severe	Female	Black	39.41	5.7	No	No	No	No	No	No	No	No	No	No	No	Yes				4	1	5	4	1	40	1	1	Yes	Yes	Yes	Yes	No	No	No		No		No	No	No	No	No	No	No	Yes	Yes	Yes
392	67.6	Mild	Female	Mixed-race	41.94	7.2	No	Yes	Yes	Yes	No	Yes	No	No	No	No	Yes	No				1	1	1	3	5	40	1	1	No		No	Yes	No	No	Yes	No	No		No	No	No	Former	No	No	Yes	Yes	Yes	No
393	43.7	Mild	Female	Black	29.22	4.9	No	No	Yes	No	Yes	Yes	No	No	No	Yes	Yes	No				1	1	1	3	1	80	1	0	No		No	No	No	No	No		No		No	No	No	No	No	3+/ week	No	Yes	Yes	No
394	49.8	Mild	Female	White	29.63	1.6	No	No	No	No	Yes	Yes	Yes	No	No	No	No	No				1	1	1	2	5	80	1	1	No		No	No	No	No	No		No		No	No	No	No	No	No	No	No	No	Yes
395	66	Severe	Female	Mixed-race	27.73	3.6	No	No	Yes	No	Yes	Yes	No	No	No	Yes	Yes	No				1	1	1	2	4	50	1	0	Yes	Yes	No	No	No	No	Yes	No	No		No	No	No	No	Social	No	Yes	Yes	Yes	No
396	56.3	Mild	Female	Black	35.52	1.7	Yes	Yes	Yes	No	No	No	No	No	No	No	No	No	No	No	No	1	1	1	3	2	70	1	0	No		No	Yes	No	No	Yes	No	No		No	No	No	No	No	3+/ week	No	Yes	Yes	Yes
397	41.5	Mild	Male	Mixed-race	41.14	1.2	No	Yes	Yes	No	Yes	Yes	No	No	Yes	Yes	Yes	No				1	2	2	3	3	40	1	0	No		No	No	No	No	No		No		No	No	No	Former	No	3+/ week	Yes	Yes	Yes	Yes
398	72.3	Moderate	Female	Black	24.11	2.1	No	No	Yes	Yes	No	No	No	No	No	No	No	No				1	1	1	2	1	90	1	0	Yes	No	No	Yes	No	No	Yes	Yes	No		No	No	No	No	Social	No	No	Yes	Yes	No
399	58.4	Severe	Female	Mixed-race	29.45	1.4	No	No	Yes	Yes	Yes	No	Yes	No	No	No	Yes	No				1	1	3	3	4	80	1	0	Yes	Yes	No	No	No	No	No		No		No	No	No	No	No	No	Yes	Yes	Yes	Yes
400	67.4	Severe	Female	Mixed-race	23.33	3.8	No	No	Yes	Yes	Yes	Yes	No	No	No	No	No	No				1	1	1	3	5	60	1	1	Yes	Yes	No	Yes	No	No	No		No		No	No	No	Former	Social	2x week	Yes	Yes	Yes	No
401	34.6	Mild	Female	Black	37.91	4.7	No	Yes	Yes	Yes	Yes	Yes	No	No	No	No	No	Yes				2	3	5	4	2	35	1	1	No		No	No	No	No	No		No		No	No	No	No	Social	2x week	Yes	Yes	Yes	Yes
402	35.8	Mild	Female	White	20.41	5.8	No	No	No	No	Yes	Yes	No	No	No	No	No	No				1	1	3	2	4	60	1	0	No		No	No	Yes	No	No		No		No	No	No	No	Social	No	No	Yes	Yes	Yes
403	61.7	Severe	Female	Mixed-race	35.01	1.3	No	No	No	No	No	Yes	No	No	No	No	No	No				1	1	1	1	3	60	1	0	Yes	Yes	Yes	Yes	No	No	Yes	Yes	No		No	No	No	Former	No	3+/ week	Yes	No	Yes	Yes
404	55.3	Mild	Female	Black	32.21	1.6	Yes	Yes	Yes	Yes	Yes	Yes	No	No	No	Yes	Yes	No				5	5	5	3	1	80	1	1	No		No	No	No	No	Yes	No	No		No	No	No	No	No	3+/ week	Yes	Yes	Yes	Yes
405	43.6	Mild	Female	Mixed-race	23.09	6.1	No	No	Yes	No	No	No	No	No	No	No	Yes	No				2	2	2	3	4	70	1	0	No		No	Yes	No	No	No		No		No	No	No	No	No	No	No	Yes	Yes	Yes
406	62	Moderate	Male	Mixed-race	28.18	1.9	No	No	Yes	No	No	No	No	No	No	No	No	No				1	1	1	1	1	70	0	0	Yes	No	No	No	Yes	No	No		No		No	No	No	No	Social	No	No	No	No	No
407	56.1	Mild	Female	Black	27.97	6.3	No	Yes	Yes	Yes	Yes	Yes	Yes	No	No	No	No	No				1	1	2	4	3	50	1	0	No		No	No	No	No	No		No		No	No	No	No	No	No	Yes	Yes	Yes	Yes
408	53.5	Mild	Male	Mixed-race	26.09	3.9	No	Yes	No	No	Yes	No	No	No	No	No	No	No				1	1	1	1	1	81	0	0	No		No	No	No	No	No		No		No	No	No	No	Social	No	Yes	Yes	No	No
409	57.2	Severe	Female	Mixed-race	26.06	5.2	No	No	No	No	Yes	Yes	No	No	No	No	No	No				1	1	1	1	2	80	1	0	Yes	Yes	No	No	No	No	No		No		No	No	No	No	No	3+/ week	Yes	No	Yes	Yes
410	38	Severe	Male	Mixed-race	24.21	7.6	No	No	Yes	No	Yes	No	Yes	No	No	No	No	No				1	1	1	1	3	60	1	0	Yes	Yes	No	No	No	No	No		No		No	No	No	No	Social	3+/ week	Yes	Yes	Yes	Yes
411	57.4	Mild	Female	Mixed-race	20.67	6.4	No	No	No	Yes	Yes	No	No	No	No	No	No	No				1	1	1	3	3	75	1	0	No		No	No	No	No	Yes	No	No		No	No	No	No	Social	3+/ week	No	No	Yes	Yes
412	50.1	Moderate	Female	Mixed-race	31.11	1.7	No	No	No	Yes	Yes	Yes	No	No	No	No	No	No				1	1	2	2	3	70	1	0	Yes	No	No	No	No	No	No		No		No	No	No	No	No	3+/ week	Yes	Yes	Yes	Yes
413	42.8	Mild	Male	Black	29.19	4.7	Yes	No	No	Yes	Yes	Yes	No	No	No	No	No	No				1	1	2	3	2	60	1	0	No		Yes	Yes	No	No	No		No		No	No	No	Former	No	No	Yes	Yes	Yes	Yes
414	36.9	Mild	Male	Mixed-race	26.77	5.6	Yes	No	Yes	No	Yes	No	Yes	No	No	No	No	No				1	1	3	1	3	70	1	0	No		No	No	No	No	No		No		No	No	No	Former	No	2x week	Yes	Yes	Yes	No
415	58.1	Severe	Male	Black	28.6	4.4	No	Yes	No	Yes	Yes	No	No	No	No	Yes	No	Yes				3	1	3	4	3	50	1	0	Yes	Yes	No	Yes	Yes	No	No		No		No	No	No	Former	No	No	No	No	Yes	No
416	54.7	Mild	Female	Mixed-race	30.4	1.8	No	No	Yes	No	Yes	No	No	No	No	No	No	No				1	1	2	1	3	80	1	0	No		No	No	No	No	Yes	No	No		No	No	No	No	No	No	No	Yes	Yes	Yes
417	32.9	Mild	Male	Mixed-race	24.92	5.1	Yes	No	Yes	No	No	No	No	No	No	No	No	No				1	1	1	1	2	80	1	0	No		No	No	No	No	No		No		No	No	No	No	No	No	No	No	No	Yes
418	53.7	Mild	Female	Mixed-race	33.19	5.8	Yes	Yes	Yes	No	Yes	Yes	No	No	No	Yes	Yes	No				1	1	2	3	5	40	1	1	No		No	No	Yes	No	No		No		No	No	No	No	Social	2x week	Yes	Yes	Yes	Yes
419	28.2	Mild	Female	Mixed-race	19.39	1.5	No	Yes	Yes	No	No	No	No	No	No	No	No	No				1	1	1	1	4		1	0	No		No	No	No	No	No		No		No	No	No	No	Social	No	No	Yes	Yes	Yes
420	40.9	Moderate	Female	Black	22.22	1.3	No	No	Yes	No	No	Yes	No	No	No	No	No	No				1	1	1	2	1	94	1	0	Yes	No	No	No	No	No	No		No		No	No	No	No	Social	No	No	No	Yes	Yes
421	62	Severe	Male	Black		2.1	No	Yes	Yes	No	Yes	No	No	No	No	No	Yes	No				2	1	3	1	2	75	1	0	Yes	Yes	No	No	No		Yes	No	No		No	No	No	Former	Social	No	Yes	Yes	No	Yes
422	57.1	Moderate	Female	Black	31.19	7.1	No	No	No	Yes	No	No	No	No	No	No	No	No				1	1	1	4	1		1	0	Yes	No	No	Yes	No	No	No		Yes	No	No	No	No	No	No	No	Yes	Yes	Yes	Yes
423	30.4	Mild	Female	Black	23.8	2.8	No	Yes	Yes	No	Yes	Yes	No	No	No	No	No	Yes				3	1	5	1	3	65	1	1	No		No	No	Yes	No	No		No		No	No	No	No	No	No	No	Yes	Yes	Yes
424	24.5	Moderate	Female	Mixed-race	21.48	1.1	Yes	No	No	Yes	Yes	Yes	Yes	No	No	No	Yes	Yes				4	3	4	4	4	60	1	0	Yes	No	No	No	No	No	No		No		No	No	No	No	No	3+/ week	Yes	Yes	Yes	Yes
425	51.1	Mild	Female	Mixed-race	33.98	1.9	Yes	No	Yes	Yes	Yes	Yes	No	No	No	Yes	Yes	Yes				2	2	2	3	3	40	1	0	No		No	Yes	No	No	No		No		No	No	No	No	No	No	No	No	Yes	Yes
426	37.8	Mild	Male	Mixed-race	25.68	4	No	No	No	Yes	No	No	No	No	No	No	No	No				1	1	1	2	1	80	1	0	No		No	No	No	No	No		No		No	No	No	No	No	3+/ week	Yes	Yes	Yes	No
427	70.2	Mild	Female	Mixed-race	30.22	1.3	No	No	Yes	No	No	Yes	No	No	No	No	No	No				2	1	3	3	2	50	1	0	No		No	Yes	Yes	No	No		No		No	No	No	Former	Social	No	No	Yes	Yes	Yes
428	37.1	Mild	Female	White	29.69	6.7	Yes	No	No	No	Yes	No	No	No	No	Yes	No	No				1	1	1	4	3	60	1	0	No		No	No	No	No	No		No		No	No	No	No	Social	3+/ week	Yes	No	Yes	Yes
429	25.2	Mild	Male	Mixed-race	32.33	4.2	No	No	No	No	No	Yes	No	No	No	No	No	No												No		No	No	No	No	No		No		No	No	No	No	Social		No	Yes	No	No
430	49.8	Mild	Female	Mixed-race	31.05	4.3	Yes	No	Yes	Yes	Yes	Yes	No	No	No	No	No	No				2	2	5	4	5	0	1	1	No		No	Yes	No	No	Yes	No	No		No	No	No	No	No	No	No	Yes	Yes	Yes
431	34.5	Mild	Female	Black	29.36	2.5	No	No	Yes	No	No	No	No	No	No	No	No	No				2	1	2	2	4	75	1	0	No		No	No	No	No	No		No		No	No	No	No	Social	No	No	No	Yes	Yes
432	47.3	Mild	Female	Mixed-race	25.42	6.6	Yes	No	No	No	No	No	No	No	No	Yes	Yes	No				1	1	1	4	1	70	1	0	No		No	No	No	No	No		No		No	No	No	No	No	No	No	Yes	No	Yes
433	60.9	Mild	Female	Mixed-race	30.39	1.1	No	No	No	Yes	Yes	No	No	No	No	No	No	No												No		No	No	No	No	No		No		No	No	No	Yes	No		No	No	No	No
434	65.6	Severe	Female	Mixed-race	28.2	4.9	No	No	No	No	Yes	No	No	No	No	No	No	No	Yes	No	No									Yes	Yes	No	Yes	No	No	Yes	Yes	No		No	No	No	No	No	No	Yes	No	No	No
435	48.3	Mild	Female	Mixed-race	28.42	1.7	No	No	No	Yes	No	Yes	No	No	No	No	No	No				1	1	1	1	2	50	1	0	No		No	Yes	No	No	Yes	No	No		No	No	No	Former	No	3+/ week	Yes	Yes	Yes	Yes
436	73	Severe	Male	Mixed-race	22.37	1.6	No	No	No	No	No	No	No	No	No	No	No	Yes	Yes	Yes	No	2	1	1	2	3	90	1	0	Yes	Yes	No	Yes	No	Yes	No		No		Yes	Yes	No	Former	No	No	No	Yes	No	No
437	65	Mild	Female	Mixed-race	28.76	2.5	No	No	No	Yes	No	No	No	No	No	Yes	Yes	Yes				2	1	2	4	4	40	1	0	No		No	Yes	No	No	No		No		No	No	No	Former	No	No	No	Yes	Yes	Yes
438	49.9	Moderate	Female	Black	30.61	7	No	Yes	Yes	Yes	Yes	Yes	No	No	No	No	No	No				3	1	2	2		50	1	0	Yes	No	No	Yes	No	No	Yes	No	No		No	No	No	No	Social	No	Yes	Yes	Yes	Yes
439	49.1	Severe	Male	Mixed-race	27.9	1.2	No	Yes	Yes	No	Yes	No	No	No	No	No	No	Yes				5	5	5	5	5	35	1	1	Yes	Yes	No	No	Yes	No	No		No		No	No	No	No	No	No	Yes	Yes	Yes	Yes
440	52.6	Moderate	Female	Mixed-race	38	1.4	Yes	Yes	Yes	Yes	Yes	Yes	No	No	No	No	No	No				2	1	2	2	4	20	1	0	Yes	No	No	Yes	No	No	No		No		No	No	No	No	Social	No	Yes	Yes	Yes	Yes
441	38.8	Mild	Female	Mixed-race	25.22	2.4	Yes	No	Yes	Yes	Yes	Yes	No	No	No	No	No	No				2	1	3	3	1	65	1	0	No		No	No	No	No	No		No		No	No	No	No	No	No	No	No	No	Yes
442	61.6	Mild	Female	Black	24.02	3.1	Yes	No	No	Yes	No	No	No	No	No	No	No	No				1	1	2	1	2	70	1	0	No		No	Yes	No	No	Yes	No	No		No	No	No	Former	No	No	Yes	Yes	Yes	No
443	40.4	Moderate	Female	Mixed-race	24.83	2.4	Yes	Yes	Yes	Yes	Yes	No	No	No	No	No	No	No				1	1	3	3	4	80	1	0	Yes	No	No	No	No	No	No		No		No	No	No	No	No	No	Yes	Yes	Yes	Yes
444	47.3	Severe	Male	Mixed-race	30.57	6.4	No	Yes	No	No	Yes	No	No	No	No	No	No	Yes				3	1	5	1	2	59	1	1	Yes	Yes	Yes	No	No	No	Yes	No	No		No	No	No	Former	Daily	No	Yes	Yes	Yes	Yes
445	41.8	Mild	Male	Mixed-race	28.64	9.5	No	No	Yes	No	Yes	No	No	No	No	No	No	No												No		No	No	No	No	No		No		No	No	No	No	No	No	Yes	No	No	Yes
446	43.3	Moderate	Female	Black	31.26	6.3	No	No	No	No	No	Yes	No	No	No	No	No	No				1	1	1	3	1	80	1	0	Yes	No	No	No	No	No	Yes	Yes	No		No	No	No	No	Social	No	Yes	Yes	Yes	Yes
447	18.9	Moderate	Male	Black	22.48	6.3	No	Yes	Yes	No	Yes	Yes	No	No	No	No	No	No				1	1	4	3	3	50	1	0	Yes	No	No	No	Yes	No	No		No		No	No	No	No	No	No	Yes	Yes	Yes	Yes
448	39.4	Mild	Male	Mixed-race	35.36	4.2	Yes	No	Yes	No	No	No	No	No	No	No	No	No				1	1	1	1	2	70	1	0	No		No	No	No	No	No		No		No	No	No	No	Social	3+/ week	No	No	No	Yes
449	43.4	Mild	Female	Mixed-race	28.05	1.3	No	Yes	Yes	No	No	No	No	No	No	No	No	No				1	1	1	1	2	60	1	0	No		No	No	No	No	No		No		No	No	No	No	Social	No	No	Yes	No	Yes
450	77.7	Severe	Female	White	27.27	1.3	No	No	Yes	Yes	Yes	Yes	No	No	No	No	No	No				3	1	3	3	3	60	1	0	Yes	Yes	No	Yes	Yes	No	Yes	No	No		No	No	No	No	No	2x week	Yes	No	No	Yes
451	53.3	Mild	Female	Mixed-race	27.24	1.1	No	No	Yes	No	Yes	Yes	No	No	No	No	Yes	No				2	1	3	3	1	60	1	0	No		No	No	No	No	No		No		No	No	No	No	Social	2x week	No	No	No	No
452	53.5	Severe	Male	Mixed-race	31.12	1.6	No	No	Yes	No	Yes	No	No	No	No	Yes	Yes	No				1	1	2	1	4	60	1	0	Yes	Yes	No	Yes	No	No	No		No		No	No	No	No	No	3+/ week	Yes	Yes	Yes	Yes
453	45.5	Mild	Male	Black	27.99	1.2	No	No	Yes	No	Yes	Yes	No	No	No	No	No	No				2	1	2	3	3	80	1	0	No		No	No	No	No	No		No		No	Yes	No	No	No	No	Yes	Yes	Yes	Yes
454	56.3	Mild	Male	White		1.2	No	No	No	No	Yes	No	No	No	No	Yes	Yes	No				1	1	1	1	1	95	0	0	No		No	No	No	No	No		No		No	No	No	No	Social	No	Yes	Yes	Yes	Yes
455	56.6	Moderate	Male	Mixed-race		7	No	No	No	No	No	No	No	No	No	No	Yes	No				1	1	1	1	1	60	0	0	Yes	No	No	No	No	No	Yes	No	No		No	No	No	No	No	No	Yes	Yes	Yes	Yes
456	45.7	Mild	Female	Mixed-race	22.9	7.5	Yes	Yes	Yes	Yes	Yes	Yes	No	No	No	Yes	Yes	Yes				3	1	2	3	1	50	1	0	No		No	No	No	No	No		No		No	No	No	No	No	No	No	Yes	Yes	Yes
457	34.4	Moderate	Female	Black	37.02	1.5	No	No	Yes	Yes	Yes	Yes	No	No	No	No	No	Yes				2	2	3	3	1	61	1	0	Yes	No	No	No	Yes	No	No		No		No	No	No	No	No	No	Yes	Yes	Yes	Yes
458	81.1	Severe	Male	Mixed-race	28.7	1.4	No	No	Yes	Yes	Yes	No	No	No	No	No	No	Yes				3	1	2	2	1	90	1	0	Yes	Yes	No	Yes	No		Yes	Yes	No		No	No	No	Former	No	No	Yes	Yes	Yes	Yes
459	44.8	Mild	Female	Black	33.54	7.6	Yes	Yes	Yes	Yes	Yes	Yes	No	No	No	No	No	No				1	1	2	3	3	40	1	0	No		No	No	No	No	No		No		No	No	No	No	No	No	Yes	Yes	Yes	Yes
460	51.7	Mild	Female	Mixed-race	25.64	2.9	No	Yes	No	No	No	No	No	No	No	No	No	No	No	No	Yes	1	1	3	1	3	100	1	0	No		No	No	Yes	No	No		No		No	No	No	No	No	No	No	Yes	No	No
461	58.3	Severe	Male	Black	24.34	2.1	Yes	No	No	Yes	Yes	No	No	No	No	No	No	No												Yes	Yes	No	No	No	No	No		No		No	No	No	No	Social		Yes	Yes	Yes	Yes
462	31.3	Mild	Female	Black	30.45	1.1	No	Yes	Yes	No	Yes	Yes	Yes	No	No	No	No	No				1	1	1	3	4	50	1	0	No		No	No	No	No	No		No		No	No	No	No	Social	No	Yes	Yes	Yes	Yes
463	54.3	Moderate	Female	Mixed-race	31.37	1.4	No	Yes	Yes	No	Yes	No	Yes	No	No	Yes	Yes	Yes				2	2	3	3	4	55	1	0	Yes	No	No	Yes	No	No	No		No		No	No	No	No	No	No	Yes	Yes	Yes	Yes
464	66.4	Moderate	Female	White	31.24	1.2	No	No	Yes	Yes	Yes	No	No	No	No	No	No	No				1	1	1	2	4	50	1	0	Yes	No	No	Yes	Yes	No	Yes	No	No		No	No	No	Former	Social	No	Yes	Yes	Yes	Yes
465	44.5	Mild	Male	Mixed-race	31.09	1.7	No	Yes	Yes	No	No	Yes	No	No	No	No	No	No				1	1	1	2	4		1	0	No		No	Yes	No	No	No		No		No	No	No	No	No	No	Yes	Yes	No	No
466	56.3	Mild	Female	Mixed-race	28.03	4.3	Yes	Yes	Yes	No	Yes	Yes	Yes	No	No	No	No	Yes				1	1	2	4	2		1	0	No		No	No	No	No	No		No		No	No	No	No	No	No	No	Yes	Yes	Yes
467	45.4	Moderate	Male	Mixed-race	28.9	1.1	No	No	No	No	No	No	No	No	No	No	Yes	No				1	1	1	1	1	90	0	0	Yes	No	No	No	No	No	No		No		No	No	No	Former	Social	3+/ week	Yes	Yes	Yes	Yes
468	43.7	Mild	Female	Black	24.01	5.3	No	No	No	No	Yes	No	No	No	No	No	Yes	No				1	1	1	2	3	65	1	0	No		No	No	No	No	No		No		No	No	No	No	Social	2x week	Yes	Yes	Yes	Yes
469	72.3	Moderate	Male	Mixed-race	17.48	6.3	No	Yes	Yes	Yes	No	No	No	No	No	No	No	No				1	2	3	3	1	60	1	0	Yes	No	No	No	No	No	No		No		No	No	No	No		3+/ week	Yes	Yes	No	No
470	58.9	Moderate	Female	Mixed-race	29.93	1.3	No	No	Yes	No	No	No	No	No	No	No	No	No				1	1	3	1	3	80	1	0	Yes	No	No	No	No	No	No		No		No	No	No	No	No	3+/ week	No	Yes	Yes	Yes
471	47.5	Severe	Male	Mixed-race	30.46	1.8	No	No	Yes	Yes	No	Yes	No	No	No	No	No	No				1	1	1	2	1	80	1	0	Yes	Yes	No	No	No	No	Yes	Yes	No		No	No	No	No	No	No	Yes	Yes	Yes	Yes
472	80.2	Moderate	Male	Mixed-race	25.1	1.7	No	No	No	Yes	No	No	No	No	No	No	No	No				1	1	1	2	1	91	1	0	Yes	No	No	Yes	No	No	No		No		No	No	No	Former	Social	No	No	Yes	Yes	No
473	45.3	Moderate	Male	Mixed-race	24.95	1.7	No	No	Yes	No	Yes	No	No	No	No	No	No	No				2	1	4	1	4	30	1	0	Yes	No	No	Yes	No	No	Yes	No	No		No	No	No	Former	Social	3+/ week	Yes	Yes	Yes	No
474	52.9	Moderate	Female	Black	21.5	6	No	No	Yes	Yes	Yes	Yes	No	No	No	No	No	Yes				3	1	4	3	3	61	1	0	Yes	No	No	No	No	No	No		No		No	No	No	No	No	No	No	No	Yes	Yes
475	49.1	Moderate	Female	Black	31.61	1.9	No	Yes	Yes	No	Yes	Yes	No	No	No	No	No	No	Yes	Yes	Yes									Yes	No	No	No	No	No	No		No		No	No	No	Former	No	No	No	No	No	No
476	66.4	Mild	Female	Black	32.1	1.3	Yes	Yes	No	Yes	Yes	Yes	Yes	No	No	No	No	No	No	Yes	Yes									No		Yes	Yes	No	Yes	Yes	No	No		No	Yes	No	Former	Social	No	Yes	Yes	Yes	Yes
477	64.4	Severe	Male	Black	28.73	1.6	No	No	No	No	Yes	No	No	No	No	No	No	No				2	1	2	1	1	85	1	0	Yes	Yes	No	Yes	No	No	No		No		No	No	No	Former	Social	No	Yes	No	No	No
478	74.2	Mild	Female	Mixed-race	31.25	1.1	No	No	No	No	Yes	No	No	No	No	No	No	No				5	5	5	1	3	80	1	1	No		No	Yes	No	Yes	Yes		No		No	No	No	Former	Social	No	Yes	No	No	No
479	37.8	Severe	Female	Mixed-race	39.76	7.9	No	No	Yes	No	Yes	No	No	No	No	No	No	No				1	1	1	1	4	80	1	0	Yes	Yes	No	No	No	No	No		No		No	No	No	No	Social	3+/ week	Yes	Yes	Yes	Yes
480	30.5	Mild	Male	Mixed-race	27.59	6.5	Yes	No	No	No	Yes	Yes	No	No	No	No	No	No				1	1	1	3	3		1	0	No		No	No	No	No	No		No		No	No	No	No	Social	2x week	Yes	Yes	Yes	Yes
481	66.8	Severe	Male	Black	27.11	1.4	No	No	No	No	Yes	No	Yes	No	No	Yes	Yes	No				1	1	1	2	2	50	1	0	Yes	Yes	No	Yes	No	No	Yes	No	No		No	No	No	Former	Social	No	Yes	Yes	Yes	Yes
482	64.8	Moderate	Male	White	28.07	1.9	No	No	Yes	No	No	No	No	No	No	No	No	No	No	No	No	1	1	1	1	1	70	0	0	Yes	No	No	Yes	No	Yes	No		No		No	No	No	Former	Social	3+/ week	Yes	No	No	Yes
483	39.4	Mild	Female	Black	20.81	1.2	Yes	No	No	No	Yes	No	No	No	No	No	No	No				1	1	3	1	3	70	1	0	No		No	No	No	No	No		No		No	No	No	No	No	No	Yes	No	Yes	Yes
484	46	Mild	Female	White	27.59	1.7	No	No	Yes	No	No	Yes	No	No	No	No	No	No												No		No	No	No	No	No		No		No	No	No				Yes	Yes	Yes	Yes
485	59.2	Severe	Male	White	27.96	2.7	No	No	No	No	Yes	No	No	No	No	No	No	No				1	1	1	1	1	92	0	0	Yes	Yes	Yes	Yes	No	No	Yes	No	No		Yes	No	No	Former	No	3+/ week	Yes	Yes	Yes	No
486	42.2	Moderate	Female	Mixed-race	33.76	4.1	Yes	Yes	Yes	Yes	Yes	No	No	No	No	No	No	No				1	1	3	3	3	45	1	0	Yes	No	No	No	Yes	No	No		No		No	No	No	No	No	No	Yes	Yes	Yes	No
487	53.8	Moderate	Female	Mixed-race	30.71	2.5	No	No	Yes	Yes	No	No	No	No	No	No	No	No				1	1	1	1	1	70	0	0	Yes	No	No	No	No	No	No		No		No	No	No	No	No	2x week	Yes	Yes	Yes	No
488	43.1	Mild	Male	Mixed-race	31.41	2.2	No	Yes	Yes	No	No	Yes	No	No	No	Yes	Yes	No				4	4	4	3	1	5	1	0	No		No	No	No	No	No		No		No	No	No	No	No	No	No	Yes	Yes	Yes
489	73.8	Moderate	Male	White	26.88	3.6	No	No	Yes	No	Yes	No	No	No	No	No	No	No				3	1	2	2	1	40	1	0	Yes	No	No	Yes	No	No	Yes	No	No		No	No	No	No	No	No	No	Yes	No	No
490	46.3	Moderate	Male	Mixed-race	32.11	1.5	Yes	Yes	Yes	No	Yes	No	No	No	No	No	No	No				1	1	1	2	2	85	1	0	Yes	No	No	No	No	No	No		No		No	No	No	No	Social	2x week	Yes	Yes	Yes	Yes
491	45.1	Moderate	Male	Mixed-race	30.48	1.2	No	No	Yes	No	No	No	No	No	No	No	No	No				1	1	1	1	3	55	1	0	Yes	No	No	No	No	No	No		No		No	No	No	No	No	2x week	Yes	No	No	Yes
492	42.7	Moderate	Female	Mixed-race	23.24	1.7	No	No	Yes	No	Yes	No	No	No	No	No	Yes	No												Yes	No	No	No	No	No	No		No		No	No	No				Yes	No	No	Yes
493	61.4	Severe	Male	Mixed-race	26.26	1.5	No	No	Yes	No	No	No	No	No	No	No	No	No												Yes	Yes	No	Yes	No	No	Yes	Yes	No		No	No	No	Yes	No		No	Yes	Yes	No
494	58.6	Mild	Male	Black	30.52	1.7	Yes	No	No	No	No	No	No	No	No	No	No	No												No		No	Yes	No	No	Yes	No	No		No	No	No	No	No	No	No	Yes	Yes	No
495	48.8	Severe	Male	White	29.67	1.9	No	No	Yes	No	No	No	No	No	No	No	No	No				1	1	1	1	1	90	0	0	Yes	Yes	No	Yes	No	No	No		No		No	No	No	No	No	3+/ week	Yes	Yes	Yes	Yes
496	50.2	Severe	Female	White	26.9	2	No	No	No	Yes	No	Yes	No	No	No	No	No	No												Yes	Yes	No	No	No	No	No		No		No	No	No	Yes	Social	No	No	Yes	No	No
497	70.7	Severe	Female	Mixed-race	21.88	2.3	No	Yes	Yes	No	No	Yes	No	No	No	No	No	No				1	1	1	3	2	60	1	0	Yes	Yes	Yes	No	No	No	No		No		No	No	Yes	No	No	No	Yes	Yes	No	No
498	65.1	Severe	Male	Black	27.06	1.7	No	No	Yes	No	Yes	No	No	No	No	Yes	Yes	No				1	1	1	1	3	50	1	0	Yes	Yes	No	Yes	No	No	No		No		No	No	No	Former	Social	No	Yes	Yes	Yes	No
499	43.4	Severe	Female	Mixed-race	23.12	2.2	No	No	No	No	Yes	Yes	No	No	No	Yes	Yes	No				2	1	2	2	2	80	1	0	Yes	Yes	No	No	No	No	No		No		No	No	No	No	No	No	Yes	Yes	Yes	No
500	50.5	Moderate	Female	Mixed-race	32.02	2.3	No	Yes	Yes	Yes	Yes	No	No	No	No	No	No	No												Yes	No	No	Yes	No	No	No		No		No	No	No	No	No	No	Yes	No	No	Yes
501	38.1	Moderate	Female	Black	27.55	1.7	No	No	No	No	Yes	No	No	No	No	Yes	Yes	No				1	1	2	2	3	80	1	0	Yes	No	No	No	No	No	No		No		No	No	No	No	No	3+/ week	Yes	Yes	Yes	Yes
502	55.9	Moderate	Male	Mixed-race	27.99	1.7	No	No	Yes	No	No	No	No	No	No	No	No	No				1	1	1	1	1	95	0	0	Yes	No	No	Yes	No	No	No		No		No	No	No	No	No	2x week	No	Yes	Yes	Yes
503	43.4	Mild	Female	Mixed-race	41.15	2.1	Yes	Yes	Yes	No	Yes	Yes	No	No	No	No	No	No				1	1		3	1	80	1	0	No		No	Yes	No	No	No		No		No	No	No	No	Social	3+/ week	Yes	Yes	Yes	Yes
504	53.7	Moderate	Male	White	30.12	1.3	Yes	No	Yes	Yes	Yes	Yes	No	No	No	Yes	Yes	No				3	2	4	4	4	20	1	0	Yes	No	No	Yes	Yes	No	No		No		No	No	No	Former	No	No	No	No	Yes	No
505	62.8	Moderate	Female	Mixed-race	28.25	7.5	No	No	Yes	No	No	No	No	No	No	No	No	No				1	1	3	1	2	60	1	0	Yes	No	No	Yes	No	No	Yes	No	No		No	No	No	No	Social	3+/ week	Yes	Yes	Yes	No
506	54.5	Mild	Female	Yellow	24.54	2	No	Yes	Yes	No	Yes	Yes	Yes	No	No	Yes	Yes	No				1	1	3	3	3	70	1	0	No		No	No	No	No	No		No		No	No	No	No	Social	2x week	No	Yes	Yes	No
507	28.8	Moderate	Male	White	36.83	1.1	No	No	No	No	Yes	No	No	No	No	No	No	No				1	1	1	1	3	80	1	0	Yes	No	No	No	No	No	No		No		No	No	No	No	No	3+/ week	Yes	Yes	Yes	Yes
508	70.3	Severe	Male	Mixed-race	22.23	6	No	Yes	Yes	Yes	Yes	No	Yes	Yes	No	No	No	Yes				5	5	5	5	3	30	1	1	Yes	Yes	No	Yes	No	No	No		No		No	No	No	No	No	No	No	Yes	Yes	Yes
509	31.1	Mild	Female	Mixed-race	31.14	1.8	Yes	No	No	No	Yes	No	No	No	No	No	No	No				1	1	1	3	4		1	0	No		No	No	No	No	No		No		No	No	No	No	Social	No	No	No	Yes	Yes
510	59.1	Severe	Male	Mixed-race	31.9	1.2	No	No	Yes	No	No	No	No	No	No	No	No	No												Yes	Yes	No	Yes	No	No	Yes	Yes	No		No	No	No	No	No		No	Yes	No	Yes
511	59.1	Severe	Male	Black	31.9	1.2	No	No	Yes	No	No	No	No	No	No	No	No	No				1	1	1	1	3	70	1	0	Yes	Yes	No	Yes	No	No	Yes	No	No		No	No	No	No	No	No	No	Yes	No	Yes
512	53.5	Mild	Female	Black	32.56	2.2	Yes	Yes	Yes	No	Yes	Yes	Yes	No	No	No	No	No	No	Yes	No	1	1	1	5	2	50	1	1	No		No	No	Yes	No	No		No		No	No	No	No	Social	3+/ week	No	Yes	Yes	Yes
513	38.7	Mild	Female	Mixed-race	19.82	1.6	No	Yes	No	No	Yes	Yes	No	No	No	No	No	No				1	1	2	3	4	50	1	0	No		No	No	No	No	No		No		No	No	No	No	Social	3+/ week	No	Yes	Yes	Yes
514	52.9	Mild	Female	Mixed-race	24.92	6.3	Yes	No	Yes	No	Yes	No	Yes	No	No	Yes	No	No				1	1	2	3	3	70	1	0	No		No	No	No	No	No		No		No	No	No	No	No	3+/ week	No	Yes	Yes	Yes
515	44.7	Mild	Male	Black	17.95	1.4	No	Yes	Yes	No	Yes	Yes	No	No	No	No	No	No				1	1	4	1	2	60	1	0	No		No	No	No	No	No		No		No	No	No	No	Social	3+/ week	No	Yes	Yes	Yes
516	58.8	Moderate	Female	Mixed-race	23.51	5.4	No	No	No	No	No	No	No	No	No	Yes	Yes	No				1	1	2	2	2	70	1	0	Yes	No	No	Yes	No	No	No		Yes	No	No	No	No	Former	No	No	No	Yes	Yes	No
517	57.7	Severe	Female	Mixed-race	24.07	1.3	No	No	Yes	No	Yes	No	No	No	No	No	No	Yes				3	1	2	2	1	80	1	0	Yes	Yes	No	Yes	No	No	Yes	Yes	No		No	No	No	No	No	No	Yes	Yes	Yes	Yes
518	41	Mild	Male	Black	25.86	4.8	Yes	Yes	Yes	Yes	Yes	Yes	No	No	No	No	No	No				1	1	1	3	1	50	1	0	No		No	No	No	No	No		No		No	No	No	No	No	3+/ week	Yes	Yes	Yes	Yes
519	55.5	Mild	Female	Mixed-race	33.01	2.1	No	No	Yes	No	Yes	Yes	No	No	No	Yes	Yes	No				1	1	1	3	3	46	1	0	No		No	Yes	Yes	No	No		No		No	No	No	No	Social	3+/ week	No	No	Yes	No
520	69.8	Severe	Male	Mixed-race	24.81	2.2	Yes	Yes	Yes	No	No	No	No	No	No	No	No	No				1	1	1	1	2	80	1	0	Yes	Yes	No	No	Yes	No	No		No		No	No	No	No	Social	No	Yes	Yes	Yes	Yes
521	26.7	Mild	Female	Black	28.02	8.6	Yes	No	Yes	No	Yes	No	No	No	No	Yes	No	No				1	1	1	3	3		1	0	No		No	No	No	No	No		No		No	No	No	No	Social	No	Yes	No	No	Yes
522	50.9	Severe	Male	Black	29.76	1.2	No	Yes	Yes	No	No	Yes	No	No	Yes	No	No	No				1	1	2	2	1	80	1	0	Yes	Yes	No	Yes	No	No	Yes	No	No		No	No	No	Former	No	No	Yes	Yes	Yes	Yes
523	34.6	Severe	Male	Mixed-race	35.43	1.6	No	No	No	No	Yes	No	No	No	No	No	No	No				1	1	1	1	2	80	1	0	Yes	Yes	No	No	No	No	No		No		No	No	No	No	Social	No	No	Yes	No	Yes
524	44.8	Moderate	Female	Mixed-race	35.01	8.2	Yes	Yes	Yes	Yes	Yes	No	No	No	No	No	No	No				3	3	3	4	5	70	1	1	Yes	No	No	Yes	Yes	No	Yes	No	No		No	No	No	No	Social	No	No	Yes	No	No
525	61.3	Moderate	Female	Black	30.04	7.9	Yes	No	No	No	No	No	No	No	No	No	No	No				1	1	4	4	2	75	1	0	Yes	No	No	Yes	No	No	Yes	No	No		No	No	No	Former	No	No	Yes	Yes	Yes	Yes
526	57.5	Mild	Female	Black	34.72	9.7	Yes	Yes	Yes	No	No	No	No	Yes	No	No		No				1	1	1	4	4	55	1	0	No		No	Yes	No	No	No		No		No	No	No	Former	Social	3+/ week	Yes	Yes	Yes	Yes
527	70.3	Severe	Female	Black	31.7	7.1	No	Yes	Yes	Yes	Yes	Yes	No	No	No	No	No	Yes				2	1	2	3	3	70	1	0	Yes	Yes	No	No	No	No	No		No		No	No	No	Former	Social	No	No	Yes	Yes	Yes
528	53.6	Severe	Male	Mixed-race	26.42	2.8	No	Yes	No	No	No	No	No	No	No	No	No	No				2	1	1	1	1	95	1	0	Yes	Yes	Yes	No	No	No	No		No		No	No	No	No	No	3+/ week	No	Yes	No	No
529	38.6	Mild	Female	Black	32.03	1.9	No	No	Yes	No	Yes	No	No	No	No	No	No	No				1	1	1	1	3	60	1	0	No		No	No	No	No	No		No		No	No	No	No	Social	No	No	No	Yes	Yes
530	47.5	Moderate	Female	Black	30	2.9	No	No	Yes	No	No	No	No	No	No	No	No	No				1	1	1	1	3	80	1	0	Yes	No	No	No	No	No	No		No		No	No	No	No	Social	3+/ week	Yes	Yes	Yes	Yes
531	31.9	Mild	Female	Mixed-race	25.77	1.2	No	No	No	No	No	Yes	No	No	No	No	No	No				1	1	1	3	1	80	1	0	No		No	No	Yes	No	No		No		No	No	No	No	No	3+/ week	No	Yes	Yes	Yes
532	40.9	Mild	Female	Mixed-race	23.81	1.8	Yes	Yes	Yes	No	Yes	Yes	No	No	No	Yes	Yes	No				1	1	3	3	4	50	1	0	No		No	No	Yes	No	No		No		No	No	No	No	No	3+/ week	Yes	Yes	Yes	Yes
533	51.9	Mild	Female	White	30.44	1.1	Yes	No	No	Yes	Yes	Yes	Yes	No	No	Yes	Yes	No				4	1	1	4	3	80	1	0	No		No	No	No	No	No		No		No	No	No	No	No	2x week	No	Yes	Yes	Yes
534	34.9	Mild	Male	Mixed-race	21.83	1.2	No	Yes	No	No	Yes	Yes	No	No	No	No	No	No				2	1	1	1	4	70	1	0	No		No	No	No	No	No		No		No	No	No	No	No	3+/ week	Yes	Yes	Yes	Yes
535	37.2	Mild	Female	Mixed-race	29.73	0.8	No	Yes	Yes	No	Yes	Yes	No	No	No	No	No	No				1	1	2	2	4	60	1	0	No		No	No	No	No	No		No		No	No	No	No	Social	No	No	Yes	Yes	Yes
536	81.2	Moderate	Female	Mixed-race	22.07	1.1	No	No	No	No	Yes	No	No	No	No	No	No	No				1	1	2	1	1	100	1	0	Yes	No	No	Yes	No	No	Yes	Yes	No		No	No	No	No	No	No	Yes	Yes	No	No
537	58.5	Mild	Female	Black	27.55	1.2	Yes	Yes	Yes	Yes	Yes	Yes	Yes	No	No	No	No	No				4	4	5	5	5	0	1	1	No		No	No	Yes	No	Yes	No	No		No	No	No	No	No	No	Yes	Yes	Yes	Yes
538	62.6	Mild	Female	Black	36	1.5	No	No	Yes	No	Yes	Yes	No	No	No	No	No	No				1	1	1	1	1	60	0	0	No		Yes	Yes	No	No	No		No		No	No	No	Former	No	No	Yes	Yes	Yes	Yes
539	30.8	Mild	Female	Black	28.83	1.4	Yes	Yes	Yes	No	Yes	Yes	No	No	No	No	Yes	No				2	3	4	4	3	50	1	0	No		No	No	Yes	No	No		No		No	No	No	No	No	3+/ week	Yes	Yes	Yes	Yes
540	40.7	Severe	Male	Mixed-race	30.72	1.8	No	Yes	Yes	No	No	No	No	No	No	No	No	No				1	1	3	1	2	70	1	0	Yes	Yes	No	Yes	No	No	No		No		No	No	No	No	No	No	Yes	Yes	No	No
541	42.9	Moderate	Female	Mixed-race	27.13	5.3	No	No	Yes	No	Yes	No	No	No	No	No	No	No	No	No	Yes									Yes	No	No	No	No	No	No		No		No	No	No	No	No		No	Yes	No	Yes
542	49.6	Mild	Female	Mixed-race	25.68	1.2	No	No	Yes	No	Yes	No	No	No	No	Yes	Yes	No				1	1	2	1	2	80	1	0	No		No	Yes	No	No	No		No		No	No	No	No	No	No	No	No	Yes	No
543	41.8	Mild	Female	Mixed-race	27.14	9.5	No	No	Yes	No	Yes	Yes	No	No	No	No	No	No				1	1	3	3	3	70	1	0	No		No	Yes	No	No	No		No		No	No	No	No	No	No	No	No	No	Yes
544	32.9	Mild	Female	Black	44.53	5.7	No	No	Yes	No	No	Yes	No	No	No	No	No	No				2	1	4	4	3	20	1	0	No		No	Yes	No	No	No		No		No	No	No	No	No	No	Yes	Yes	Yes	Yes
545	44.1	Mild	Male	Black	28.25	6.9	No	No	Yes	No	No	No	No	No	No	No	No	No				1	1	1	1	2	40	1	0	No		No	Yes	Yes	No	No		No		No	No	No	No	No	3+/ week	No	Yes	Yes	No
546	40.7	Moderate	Male	Black	24.83	1.1	No	No	No	No	No	Yes	No	No	No	No	No	No				1	1	1	2	2	90	1	0	Yes	No	No	No	No	No	No		No		No	No	No	No	No	3+/ week	Yes	Yes	Yes	Yes
547	45.1	Mild	Female	Mixed-race	38.2	8.3	Yes	Yes	Yes	Yes	Yes	Yes	No	No	No	Yes	No	Yes				3	3	4	4	4	45	1	0	No		No	Yes	No	No	No		No		No	No	No	No	No	No	Yes	Yes	Yes	Yes
548	44.8	Moderate	Female	Mixed-race	32.32	1.4	Yes	No	No	No	No	No	No	No	No	No	No	No				1	1	1	1	1	80	0	0	Yes	No	Yes	No	No	No	No		No		No	No	No	No	No	3+/ week	Yes	Yes	Yes	Yes
549	34.6	Mild	Male	Mixed-race	29.07	2	No	No	Yes	No	No	No	No	No	No	No	No	No				1	1	1	1	1	60	0	0	No		No	No	No	No	Yes	No	No		No	No	No	No	No	3+/ week	Yes	Yes	Yes	Yes
550	58	Severe	Male	Mixed-race	29.09	7.8	No	No	Yes	No	Yes	Yes	No	No	No	Yes	Yes	No				1	1	1	1	3	35	1	0	Yes	Yes	No	Yes	No	No	Yes	Yes	Yes	No	No	Yes	No	Former	No	3+/ week	Yes	No	Yes	Yes
551	58	Mild	Female	Mixed-race	27.48	2.6	No	No	Yes	Yes	Yes	No	No	No	No	No	No	No				1	1	1	1	1	50	0	0	No		No	No	No	No	No		No		No	No	No	No	No	No	Yes	Yes	Yes	Yes
552	39	Mild	Male	Mixed-race	27.08	1.3	Yes	No	Yes	No	No	Yes	No	No	No	Yes	No	No	No	Yes	Yes	2	1	3	3	3	70	1	0	No		No	No	No	No	No		No		No	No	No	No	Social	3+/ week	Yes	Yes	Yes	Yes
553	92.7	Moderate	Female	Mixed-race	23.61	1.6	No	No	No	Yes	No	No	No	No	No	No	No	No				1	1	3	3	1	99	1	0	Yes	No	No	Yes	No	No	No		No		No	No	No	No	No	No	No	Yes	Yes	No
554	41.1	Mild	Female	Black	41.56	7.6	Yes	No	Yes	Yes	Yes	Yes	Yes	No	No	No	No	No				1	2	2	3	3	80	1	0	No		No	No	No	No	No		No		No	No	No	No	No	3+/ week	No	Yes	Yes	Yes
555	47.7	Mild	Female	Mixed-race	29.27	1.6	Yes	No	Yes	No	Yes	Yes	No	No	No	No	Yes	No				1	1	2	3	3	60	1	0	No		No	No	Yes	No	No		No		No	No	No	No	Social	No	Yes	Yes	Yes	Yes
556	25.3	Severe	Female	Black	46.68	2.4	No	No	No	No	No	No	No	No	No	Yes	Yes	No				1	1	1	1	5	80	1	1	Yes	Yes	No	No	No	No	No		No		No	No	No	No	Social	2x week	Yes	No	No	Yes
557	54.2	Mild	Female	Mixed-race	22.48	1.5	No	No	Yes	No	No	No	No	No	No	No	No	No				1	1	1	1	1	85	0	0	No		No	No	No	No	No		No		No	No	No	No	Social	No	Yes	No	Yes	Yes
558	50	Moderate	Male	White	24.94	1.6	Yes	Yes	Yes	Yes	Yes	Yes	Yes	Yes	No	No	No	No				1	1	3	3	1	50	1	0	Yes	No	No	No	No	No	No		No		No	No	No	No	No	No	Yes	Yes	Yes	Yes
559	52.8	Mild	Male	Black	38.25	6.3	Yes	No	Yes	No	Yes	No	No	No	No	No	Yes	No	No	No	Yes	1	1	1	2	4	60	1	0	No		No	Yes	No	No	No		No		No	No	No	No	Social	3+/ week	Yes	No	Yes	Yes
560	39.6	Severe	Male	Black	28.41	1.2	No	No	Yes	No	No	Yes	No	No	No	No	No	No				1	1	1	2	1	80	1	0	Yes	Yes	No	No	Yes	No	No		No		No	No	No	No	Social	No	Yes	Yes	Yes	Yes
561	57.6	Mild	Male	White	27.58	2.3	No	Yes	Yes	Yes	Yes	Yes	No	No	No	No	No	No				1	1	1	1	3	70	1	0	No		No	No	No	No	No		No		No	No	No	No	Social	No	No	Yes	Yes	No
562	57.8	Severe	Male	Black	29.17	9.5	Yes	No	Yes	No	Yes	Yes	No	No	No	Yes	Yes	No				2	2	2	3	3	85	1	0	Yes	Yes	No	Yes	No	No	No		No		No	No	No	Former	Social	3+/ week	Yes	Yes	No	Yes
563	60.1	Mild	Female	Mixed-race	0	1.4	No	No	No	No	Yes	No	No	No	No	No	No	No				1	2	3	1	2	70	1	0	No		No	No	Yes	Yes	No		No		No	No	No	No	No	No	Yes	No	Yes	Yes
564	52.6	Mild	Female	Mixed-race	27.04	5.9	Yes	No	Yes	No	Yes	Yes	No	No	No	No	No	No				1	1	2	3	3	50	1	0	No		No	No	No	No	No		No		No	No	No	No	No	3+/ week	No	Yes	No	Yes
565	73.5	Severe	Male	White	31	1.6	No	No	Yes	No	Yes	No	Yes	No	No	No	No	No	No	No	No	3	2	4	4	4	50	1	0	Yes	Yes	Yes	Yes	No	No	Yes	No	Yes	No	No	No	No	Former	No	No	No	No	No	No
566	68.7	Severe	Female	Mixed-race	31.28	1.4	No	No	Yes	No	Yes	No	Yes	No	No	Yes	Yes	Yes	No	Yes	Yes	3	1	2	4	4	70	1	0	Yes	Yes	No	No	No	No	No		No		No	No	No	No	No	No	Yes	Yes	No	Yes
567	42.1	Mild	Female	Black	24.91	6.4	No	No	Yes	No	Yes	Yes	No	No	No	No	No	No	No	No	No	1	1	1	2	1	60	1	0	No		No	Yes	No	No	No		No		No	No	No	No	No	No	No	No	Yes	Yes
568	40.1	Mild	Female	Black	31.62	1.8	No	No	Yes	Yes	Yes	Yes	Yes	No	No	Yes	No	Yes	Yes	Yes	Yes	2	4	5	5	4	21	1	1	No		No	No	No	No	No		No		No	No	No	No	No	3+/ week	No	Yes	Yes	No
569	65.7	Mild	Male	Black	27.78	4.3	Yes	Yes	Yes	No	Yes	No	No	No	No	No	No	No	No	No	No	2	1	2	1	1	80	1	0	No		No	No	No	No	No		No		No	No	No	Former	Social	2x week	Yes	Yes	Yes	Yes
570	50.2	Severe	Male	Mixed-race	31.77	2.3	No	No	No	No	No	Yes	No	No	No	No	No	No	Yes	No	Yes	2	1	1	1	2	70	1	0	Yes	Yes	No	No	No	No	No		No		No	No	No	No	Social	3+/ week	Yes	Yes	Yes	Yes
571	39.4	Severe	Male	Black	27.17	2.2	Yes	No	Yes	No	No	Yes	No	No	No	Yes	Yes	No	No	No	No	1	1	2	1	1	10	1	0	Yes	Yes	No	No	No	No	No		No		No	No	No	No	No	3+/ week	Yes	Yes	Yes	Yes
572	48.2	Mild	Female	Black	24.84	9.8	No	No	Yes	No	Yes	Yes	No	No	No	No	No	No	No	Yes	Yes	1	1	1	2	4	60	1	0	No		No	Yes	No	No	Yes	No	No		No	No	No	No	Social	3+/ week	No	No	No	No
573	55.3	Mild	Female	White	26.24	1.5	No	Yes	Yes	Yes	Yes	Yes	Yes	No	No	No	No	No	No	Yes	Yes	3	1	1	3	2	40	1	0	No		No	No	No	No	No		No		No	No	No	No	Social	No	Yes	Yes	Yes	Yes
574	49.1	Mild	Female	Black	33.59	8.3	No	No	Yes	No	No	No	No	No	No	No	No	No				1	1	3	1	1	60	1	0	No		No	Yes	No	No	No		No		No	No	No	No	Social	No	No	Yes	Yes	Yes
575	35.9	Severe	Female	Black	33.3	1.6	No	Yes	Yes	No	Yes	Yes	No	No	No	Yes	Yes	No	Yes	No	No	1	1	3	3	1	70	1	0	Yes	Yes	No	No	No	No	No		No		No	No	No	No	No	2x week	No	Yes	Yes	Yes
576	42.8	Moderate	Male	White	33.28	2.8	Yes	No	Yes	No	Yes	Yes	Yes	No	No	No	No	No		Yes		1	1	1	3	3	65	1	0	Yes	No	No	No	Yes	No	No		No		No	No	No	Former	Social	3+/ week	Yes	Yes	Yes	Yes
577	43.3	Mild	Female	Black	26.64	5.8	Yes	No	No	No	No	Yes	No	No	No	Yes	Yes	No	Yes	No	No	1	1	1	3	1	75	1	0	No		No	No	No	No	No		No		No	No	No	No	No	No	Yes	Yes	Yes	Yes
578	54.5	Mild	Male	Black	30.09	8.1	Yes	Yes	Yes	No	Yes	Yes	No	No	No	No	No	No	No	No	Yes	1	1	4	3	2	50	1	0	No		No	Yes	Yes	No	No		No		No	No	No	No	No	No	Yes	Yes	Yes	Yes
579	73.4	Severe	Male	Mixed-race	23.34	2.4	No	No	No	Yes	Yes	Yes	Yes	No	Yes	Yes	No	No	No	Yes	Yes	3	1	3	4	3	20	1	0	Yes	Yes	Yes	Yes	No	No	Yes	No	No		No	No	No	No	No	3+/ week	No	Yes	Yes	Yes
580	50.7	Mild	Female	Mixed-race	24.67	9	No	No	Yes	No	No	No	No	No	No	No	No	No	No	No	No	1	1	1	1	2	60	1	0	No		No	Yes	No	No	Yes	No	No		No	No	No	No	No	No	Yes	Yes	Yes	Yes
581	43.1	Severe	Female	Black	32.7	1.6	No	No	Yes	Yes	No	No	No	No	No	Yes	No	No	Yes	No	No	1	1	2	2	3	80	1	0	Yes	Yes	No	Yes	No	No	No		No		No	No	No	No	No	No	Yes	Yes	Yes	Yes
582	63.7	Severe	Male	Mixed-race	28.08	2	No	No	Yes	No	No	No	No	No	No	Yes	Yes	No	No	No	No	1	1	1	1	1	70	0	0	Yes	Yes	No	Yes	No	No	No		No		No	No	No	Former	Social	No	Yes	No	No	No
583	59.1	Moderate	Female	Mixed-race	42.24	2	Yes	Yes	Yes	No	Yes		No	No	No	Yes	Yes	No	Yes	No	Yes	1	1	2	2	2	80	1	0	Yes	No	No	Yes	No	No	No		No		No	No	No	No	Social	No	No	Yes	No	Yes
584	51.7	Severe	Male	Black	37.88	1.5	Yes	No	Yes	Yes	No	No	No	No	No	No	No	Yes	No	No	No	4	1	2	4	3	60	1	0	Yes	Yes	No	Yes	No	No	Yes	Yes	No		No	No	No	No	Social	No	Yes	Yes	Yes	Yes
585	37	Mild	Female	Black	24.46	1.5	No	Yes	No	No	Yes	No	No	No	No	Yes	No	No	No	Yes	No	1	1	2	4	1	65	1	0	No		No	No	No	No	No		No		No	No	No	No	No	3+/ week	Yes	Yes	Yes	Yes
586	57.5	Mild	Female	Black	30.54	2.3	Yes	Yes	Yes	Yes	Yes	Yes	No	No	No	No	No	No	No	No	Yes	2	1	3	4	3	35	1	0	No		Yes	No	No	No	No		No		No	No	No	Former	No	No	Yes	Yes	Yes	Yes
587	47.8	Mild	Female	Black	18.9	2.1	Yes	No	Yes	Yes	Yes	Yes	No	No	No	Yes	Yes	No	No	Yes	No	3	1	3	4	1	50	1	0	No		No	No	No	No	No		No		No	No	No	No	No	No	Yes	No	Yes	Yes
588	55	Mild	Male	White	31.71	3	No	No	No	Yes	Yes	No	No	No	No	No	No	No	No	No	No	1	1	1	2	3	60	1	0	No		No	Yes	No	No	No		No		Yes	No	No	No	No	No	Yes	Yes	Yes	Yes
589	77.5	Moderate	Male	Mixed-race	24.98	1.6	No	No	No	No	Yes	No	No	No	No	No	No	No	No	No	No	2	1	1	2	3	50	1	0	Yes	No	No	No	No	No	No		No		No	No	No	No	No	No	Yes	No	Yes	No
590	76.6	Moderate	Male	Black	26.57	2.9	No	No	No	No	No	No	No	No	No	Yes	Yes	No	No	Yes	No	4	1	1	4	3	70	1	0	Yes	No	No	Yes	No	No	No		No		No	No	No	No	No	3+/ week	No	Yes	No	Yes
591	52.1	Mild	Female	White	27.97	1.5	No	No	No	No	No	No	No	No	No	Yes	Yes	No	No	No	Yes	1	1	1	1	1	85	0	0	No		No	No	Yes	No	No		No		No	No	No	Former	No	3+/ week	Yes	Yes	Yes	Yes
592	58.1	Mild	Female	White	31.37	4.6	Yes	Yes	Yes	Yes	Yes	Yes	No	No	No	No	No	No	No	No	No	1	1	1	2	3	80	1	0	No		No	No	No	No	No		No		No	No	No	No	No	3+/ week	No	Yes	Yes	Yes
593	75.1	Severe	Male	Mixed-race	29.55	7	Yes	Yes	Yes	Yes	Yes	Yes	Yes	No	No	No	No	Yes	No	Yes	Yes	3	3	5	4	3	75	1	1	Yes	Yes	No	Yes	No	No	No		No		Yes	No	No	Former	No	No	Yes	Yes	Yes	Yes
594	51.4	Moderate	Female	Black	27.93	1.8	Yes	No	Yes	Yes	Yes	Yes	No	No	No	Yes	No	No	Yes	Yes	Yes	3	4	4	3	4	50	1	0	Yes	No	No	Yes	No	No	Yes	No	No		No	No	No	No	No	2x week	No	No	Yes	Yes
595	47	Mild	Male	Black	27.26	2.9	No	No	No	Yes	Yes	No	No	No	No	No	No	No	No	No	Yes	1	1	2	2	3	60	1	0	No		No	No	No	No	No		No		No	No	No	No	No	No	Yes	Yes	Yes	Yes
596	43.3	Mild	Female	Mixed-race	26.61	1.7	Yes	No	Yes	Yes	Yes	No	No	No	No	No	No	No	Yes		No	1	1	2	3	2	80	1	0	No		No	No	No	No	No		No		No	No	No	No	No	3+/ week	Yes	Yes	Yes	Yes
597	38	Mild	Female	Mixed-race	19.24	1.8	No	No	No	No	No	No	No	No	No	No	No	No	No	No	Yes	1	1	1	2	2	80	1	0	No		No	Yes	No	No	No		No		No	No	No	No	No	No	No	No	Yes	Yes
598	41.5	Mild	Female	Black	24.21	7.4	No	Yes	Yes	No	Yes	Yes	No	No	No	No	No	No	Yes	No	Yes	1	1	3	2	4	40	1	0	No		No	No	No	No	No		No		No	No	No	No	No	No	Yes	Yes	Yes	Yes
599	45.2	Severe	Male	Mixed-race	32.65	1.7	No	Yes	Yes	No	No	No	No	No	No	No	No	No	No	No	No	1	1	1	1	2	80	1	0	Yes	Yes	No	No	No	No	No		No		No	No	No	No	No	No	Yes	Yes	Yes	Yes
600	43.7	Moderate	Male	White	27.27	1.5	Yes	Yes	No	No	No	No	No	No	No	No	No	No	No	No	No	1	1	1	1	1	90	0	0	Yes	No	No	No	No	No	No		No		No	No	No	No	Social	No	Yes	Yes	Yes	Yes
601	23.6	Moderate	Female	Mixed-race	30.68	2.2	Yes	Yes	Yes	Yes	Yes	Yes	No	Yes	Yes	No	Yes	Yes	Yes	Yes	Yes	2	1	3	3	5		1	1	Yes	No	No	No	No	No	No		No		No	No	No	No	Social	3+/ week	Yes	Yes	Yes	Yes
602	39.7	Severe	Male	Mixed-race	20.73	3.2	No	No	No	Yes	No	No	No	No	No	No	No	No	No	No	No	2	1	1	2	3	85	1	0	Yes	Yes	Yes	No	No	No	No		No		No	No	No	No	Social	No	Yes	Yes	Yes	Yes
603	56.2	Moderate	Male	Mixed-race	36.71	1.2	No	No	No	No	No	Yes	No	No	No	No	No	No	No	No	No	1	1	1	1	2	90	1	0	Yes	No	No	Yes	No	No	No		No		No	No	No	No	Social	3+/ week	No	Yes	Yes	No
604	40.5	Mild	Female	Black	35.65	7.6	Yes	No	Yes	No	Yes	Yes	Yes	Yes	Yes	Yes	Yes	No	No	Yes	Yes	1	1	2	2	4	60	1	0	No		No	No	No	No	No		No		No	No	No	No	Social	3+/ week	No	Yes	No	Yes
605	60.1	Severe	Female	Mixed-race	31.25	3	Yes	No	Yes	No	Yes	Yes	No	No	Yes	No	No	Yes	No	Yes	No	2	1	4	2	5	50	1	1	Yes	Yes	No	No	No	Yes	No		No		No	No	No	Yes	No	No	Yes	Yes	Yes	Yes
606	71.7	Severe	Male	Mixed-race	26.14	2.7	No	No	Yes	No	No	No	No	No	No	No	No	No	No	Yes	No	1	1	1	2	3	70	1	0	Yes	Yes	No	Yes	No		No		No		No	No	No	Former	No	No	Yes	No	Yes	Yes
607	35	Moderate	Male	Mixed-race	27.17	2.5	No	Yes	Yes	Yes	Yes	Yes	No	No	No	No	No	No	No	Yes	No	1	1	1	2	1	70	1	0	Yes	No	No	No	No	No	No		No		No	No	No	Former	Social	No	Yes	Yes	Yes	No
608	57.7	Mild	Female	Black	40.57	1.5	Yes	Yes	Yes	No	No	Yes	No	No	No	No	No	No	No	No	No	1	1	1	3	3	60	1	0	No		No	No	No	No	No		No		No	No	No	Former	No	No	No	Yes	Yes	Yes
609	63.3	Mild	Female	Black	28.72	1.7	Yes	No	No	Yes	Yes	Yes	No	No	No	Yes	Yes	Yes	No	Yes	Yes	1	1	1	3	2		1	0	No		No	No	No	Yes	No		No		No	No	No	Former	Social	3+/ week	Yes	Yes	Yes	Yes
610	72.9	Severe	Female	Mixed-race	30.98	1.6	Yes	No	Yes	Yes	Yes	Yes	Yes	No	No	No	No	Yes	Yes	No	No	4	4	4	4	4	30	1	0	Yes	Yes	Yes	Yes	No	No	Yes	No	No		No	No	No	No	No	No	No	Yes	Yes	Yes
611	54.9	Mild	Male	Mixed-race	30.5	1.7	No	No	No	No	Yes	Yes	No	No	No	No	No	No	No	No	No	1	1	1	4	1	75	1	0	No		No	Yes	No	No	No		No		No	No	No	No	No	No	No	Yes	Yes	No
612	64.7	Severe	Male	Black	30.92	1.7	No	Yes	Yes	No	No	No	No	No	No	No	No	No	Yes	No	Yes	2	1	1	1	2	50	1	0	Yes	Yes	No	Yes	No	No	Yes	No	No		No	No	No	Former	No	No	No	Yes	No	No
613	56.7	Moderate	Female	Mixed-race	26.98	5.9	Yes	No	Yes	Yes	Yes	Yes	No	No	No	No	No	No	No	No	Yes	2	1	2	1	1	50	1	0	Yes	No	No	No	No	No	No		No		No	No	No	No	No	No	No	Yes	Yes	Yes
614	70.5	Severe	Female	Mixed-race	31.31	2.9	No	No	Yes	No	No	No	No	No	No	No	No	No	No	No	No	1	1	1	1	1	95	0	0	Yes	Yes	No	No	No	No	Yes	Yes	No		No	No	No	Former	No	No	No	Yes	Yes	Yes
615	45.6	Moderate	Female	Mixed-race	31.43	7.1	Yes	No	Yes	Yes	Yes	Yes	No	No	No	No	No	No	No	No	No	1	1	1	3	1	80	1	0	Yes	No	No	No	No	No	No		No		No	No	No	No	No	3+/ week	Yes	Yes	Yes	Yes
616	66	Moderate	Female	Black	29.58	2	Yes	No	No	No	No	Yes	Yes	No	No	Yes	Yes	No	No	No	Yes	1	1	3	2	1	70	1	0	Yes	No	No	Yes	No	No	Yes	No	No		No	No	No	No	Social	No	No	No	No	Yes
617	77.4	Severe	Female	White	27.59	3.3	No	Yes	No	Yes	No	No	Yes	No	No	Yes	Yes	Yes	Yes	Yes	Yes	5	5	5	4	4	50	1	1	Yes	Yes	No	No	No	No	No		No		No	No	No	Former	No	No	No	Yes	No	No
618	20.9	Moderate	Female	Mixed-race	49.37	1.7	Yes	Yes	Yes	Yes	Yes	Yes	No	No	No	No	Yes	Yes	No	No	Yes	3	1	3	4	4	50	1	0	Yes	No	No	No	Yes	No	No		No		No	No	No	No	No	3+/ week	Yes	Yes	Yes	Yes
619	25.4	Severe	Female	Mixed-race	25.33	3.1	No	No	Yes	Yes	Yes	No	No	No	No	No	No	No	Yes	No	No	1	1	1	3	3	90	1	0	Yes	Yes	No	No	No	No	No		No		No	No	No	No	Social	3+/ week	Yes	Yes	Yes	Yes
620	35	Mild	Female	Black	33.79	1.2	Yes	No	Yes	Yes	Yes	Yes	No	No	No	Yes	Yes	No	No	Yes	No	1	1	2	2	3	85	1	0	No		No	Yes	Yes	No	No		No		No	No	No	No	Social	3+/ week	No	Yes	Yes	Yes
621	65.4	Severe	Female	Mixed-race	34.63	1.3	No	No	No	Yes	Yes	Yes	Yes	No	No	No	No	Yes	No	No	No	2	2	2	1	1	80	1	0	Yes	Yes	No	No	No	No	No		No		No	No	No	No	No	No	No	Yes	Yes	No
622	52.9	Mild	Female	Black	31.05	1.7	Yes	Yes	Yes	Yes	Yes	Yes	No	Yes	No	Yes	Yes	No	Yes	No	Yes	1	2	3	3	5	50	1	1	No		No	Yes	Yes	No	No		No		No	No	No	No	No	No	Yes	Yes	Yes	Yes
623	52.7	Severe	Male	Mixed-race	37.46	4.2	No	Yes	Yes	Yes	Yes	No	Yes	No	No	No	No	No	Yes	No	Yes	3	1	3	3	2	50	1	0	Yes	Yes	No	Yes	No	No	No		Yes	No	No	No	No	No	No	No	No	Yes	Yes	No
624	54.9	Moderate	Female	Mixed-race	30.26	0.9	No	Yes	Yes	No	No	No	No	No	No	No	No	No	No	No	Yes	1	3	3	1	3	70	1	0	Yes	No	No	No	No	Yes	No		No		No	No	No	Yes	Social	No	No	Yes	No	No
625	21.9	Mild	Female	Black	33.63	2.1	No	Yes	Yes	No	Yes	Yes	No	No	No	No	No	No	No	No	Yes	1	1	1	1	2	50	1	0	No		No	No	No	No	No		No		No	No	No	No	Social	No	Yes	Yes	Yes	Yes
626	69.9	Moderate	Male	Mixed-race	26.37	1.3	No	Yes	Yes	No	No	No	No	No	No	No	No	No	No	No	No	1	1	1	1	1	80	0	0	Yes	No	Yes	Yes	No	No	No		No		No	No	No	Former	No	3+/ week	No	Yes	No	No
627	43.4	Mild	Female	Black	31.77	7.9	Yes	No	Yes	Yes	Yes	Yes	Yes	No	No	Yes	Yes	No	Yes	Yes	Yes	3	3	4	4	4	65	1	0	No		No	No	No	No	No		No		No	No	No	No	Social	No	Yes	No	Yes	Yes
628	42.1	Mild	Male	Black	29.32	9.4	Yes	No	No	No	No	Yes	No	No	No	No	No	No	No	No	No	1	1	1	1	1	60	0	0	No		No	No	No	No	No		No		No	No	No	No	Social	No	Yes	Yes	No	Yes
629	72.4	Severe	Male	Mixed-race	23.46	4.7	No	No	Yes	Yes	Yes	No	No	No	No	No	No	Yes	Yes	Yes	Yes	5	5	5		4	40	1	1	Yes	Yes	No	Yes	No		Yes	Yes	No		No	No	No	Former	Social	3+/ week	Yes	Yes	Yes	No
630	41.2	Mild	Female	Black	35.43	8.4	Yes	No	Yes	No	Yes	No	No	No	No	No	No	No	Yes	Yes	Yes	1	1	1	3	2	60	1	0	No		No	Yes	No	No	No		No		No	No	No	No	Social	3+/ week	No	Yes	Yes	Yes
631	77.2	Severe	Male	Mixed-race	19.16	1.3	Yes	Yes	Yes	Yes	Yes	No	Yes	No	No	Yes	No	Yes	No	No	No	3	1	2	2	1	40	1	0	Yes	Yes	No	Yes	Yes	No	Yes	No	No		No	No	No	No	No	No	Yes	Yes	Yes	Yes
632	47.4	Mild	Male	Mixed-race	19.89	2.4	Yes	No	Yes	No	Yes	Yes	No	No	No	No	No	No	No	No	Yes	1	1	1	2	3	60	1	0	No		No	No	No	No	No		No		No	No	No	No	No	No	No	No	No	Yes
633	76.7	Mild	Female	Mixed-race	34.01	1	No	Yes	Yes	Yes	Yes	Yes	No	No	No	No	No	No	Yes	Yes	No	1	1	3	3	2	80	1	0	No		No	Yes	Yes	No	No		No		No	No	No	No	No	No	Yes	Yes	Yes	Yes
634	58	Mild	Female	Mixed-race	20.43	1.9	No	Yes	Yes	No	No	No	No	No	No	No	No	No	No	No	Yes	4	4	4	1	5	50	1	1	No		No	Yes	No	Yes	No		No		No	No	No	Former	Social	No	No	Yes	Yes	Yes
635	29.5	Mild	Female	Black	21.55	1	Yes	No	Yes	No	Yes	Yes	No	No	No	No	No	No	No	Yes	Yes	1	3	3	3	4	40	1	0	No		No	No	No	No	No		No		No	No	No	No	Social	3+/ week	No	Yes	Yes	Yes
636	65.7	Mild	Female	Black	32.44	1.9	No	Yes	No	No	No	No	No	No	No	No	No	No	Yes	No	No	1	1	1	1	2	30	1	0	No		No	Yes	No	No	Yes	No	No		No	No	No	No	No	No	No	Yes	Yes	Yes
637	57	Moderate	Male	Black	26.04	1.7	Yes	No	Yes	No	Yes	No	No	No	No	No	No	No	No	No	Yes	1	1	3	1	3	50	1	0	Yes	No	No	No	No	No	No		No		Yes	No	No	No	Social	3+/ week	Yes	Yes	Yes	Yes
638	52.1	Moderate	Male	White	29.3	1.5	Yes	No	No	No	No	Yes	No	No	No	No	No	No	Yes	No	No	1	1	1	2	3	50	1	0	Yes	No	No	No	No	No	No		No		No	No	No	No	Social	No	Yes	Yes	Yes	Yes
639	67.1	Moderate	Female	White	23.44	1.2	No	Yes	No	No	No	No	No	No	No	No	No	No	No	No	Yes	1	1	2	1	1	80	1	0	Yes	No	No	Yes	No	No	Yes	No	No		No	No	No	Former	Social	No	Yes	Yes	No	No
640	51.2	Mild	Female	Mixed-race	30.88	1	Yes	No	No	No	Yes	Yes	No	No	No	No	No	No	Yes	No	No	1	1	2	2	2	85	1	0	No		No	No	No	No	No		No		No	No	No	No	No	No	Yes	Yes	Yes	Yes
641	64.6	Severe	Male	Black	28.15	1.4	No	No	Yes	No	No	No	No	No	No	No	No	No	Yes	No	No	1	1	1	1	3	60	1	0	Yes	Yes	No	Yes	No	No	No		No		No	No	No	No	Social	2x week	No	No	Yes	Yes
642	70.2	Severe	Female	Mixed-race	29.07	2.7	No	No	Yes	No	Yes	Yes	No	No	No	No	No	Yes	No	No	No	2	1	2	2	3	70	1	0	Yes	Yes	No	Yes	No	No	Yes	No	No		No	No	No	No	Social	No	No	No	Yes	No
643	40.4	Severe	Male	Mixed-race	27.85	2.6	No	No	No	Yes	Yes	Yes	Yes	No	No	No	No	Yes	No	No	Yes	1	1	3	3	4	70	1	0	Yes	Yes	No	Yes	No	No	No		No		No	No	No	No	Social	No	Yes	Yes	Yes	Yes
644	30.8	Mild	Female	Black	23.31	2.8	Yes	No	Yes	Yes	Yes	Yes	Yes	No	No	No	Yes	No	Yes	Yes	Yes	1	1	4	4	1	50	1	0	No		No	No	No	No	No		No		No	No	No	No	No	2x week	Yes	Yes		Yes
645	60.4	Severe	Male	Mixed-race	31	3.4	Yes	Yes	Yes	Yes	Yes	Yes	No	No	No	No	No	Yes	No	Yes	Yes	3	5	5	4	4		1	1	Yes	Yes	No	Yes	No	No	No		No		No	No	No	Former	No	No	Yes	Yes	Yes	Yes
646	36.1	Mild	Male	White	23.67	2.7	Yes	Yes	Yes	No	Yes	Yes	No	No	No	No	No	No	No	Yes	Yes	1	1	3	2	3	70	1	0	No		No	No	No	No	No		No		No	No	No	No	Social	No	No	Yes	Yes	Yes
647	41.6	Mild	Male	Black	39.99	1.8	No	Yes	No	Yes	Yes	No	No	No	No	No	No	No	No	No	Yes	1	1	4	1	2	60	1	0	No		No	No	No	No	No		No		No	No	No	No	No	No	Yes	Yes	Yes	Yes
648	66.3	Moderate	Female	Mixed-race	25.42	1.8	Yes	No	No	Yes	Yes	Yes	Yes	No	No	No	No	No	No	No	Yes	3	1	4	4	2	80	1	0	Yes	No	No	Yes	No	No	Yes	No	No		No	No	No	No	No	No	No	No	Yes	Yes
649	46	Severe	Male	White	32.01	3.3	No	No	No	No	Yes	No	No	No	No	No	No	No	No	No	No	1	1	1	1	1	90	0	0	Yes	Yes	No	Yes	No	No	No		No		No	No	No	No	No	No	Yes	Yes	No	Yes
650	58.7	Moderate	Female	White	29.01	2.7	Yes	Yes	Yes	Yes	Yes	Yes	Yes	Yes	No	No	No	Yes	No	Yes	Yes	3	4	3	4	4	30	1	0	Yes	No	No	Yes	No	No	No		No		No	No		No	No	No	Yes	Yes	No	Yes
651	48.8	Mild	Female	Mixed-race	35.95	5	No	No	No	No	Yes	Yes	No	No	No	No	No	No	Yes	No	No	1	1	3	3	2	60	1	0	No		No	Yes	No	No	No		No		No	No	No	No	No	No	Yes	Yes	Yes	Yes
652	64.2	Severe	Male	Black	27.38	1.6	Yes	Yes	Yes	Yes	Yes	Yes	Yes	No	No	Yes	Yes	No	No	Yes	Yes	2	1	4	4	4	21	1	0	Yes	Yes	No	No	No	No	No		No		No	No	No	Former	Daily	No	Yes	Yes	Yes	Yes
653	59.8	Moderate	Female	Mixed-race	29.53	4.4	No	No	No	No	Yes	Yes	No	No	No	Yes	No	No	Yes	Yes	No	1	1	1	3	1	50	1	0	Yes	No	No	Yes	No	No	No		No		No	No	No	No	No	3+/ week	No	Yes	Yes	Yes
654	56.4	Mild	Male	Black	24.66	3.4	No	No	Yes	No	No	Yes	No	No	No	No	No	No	No	No	No	1	1	1	2	1	80	1	0	No		No	Yes	No	No	No		No		No	No	No	No	Social	3+/ week	Yes	Yes	Yes	Yes
655	50.7	Mild	Female	Mixed-race	28.4	1.3	No	Yes	No	No	No	Yes	No	No	No	No	No	No	No	No	Yes	1	1	1	2	2	75	1	0	No		No	Yes	No	No	No		No		No	No	No	No	Social	No	Yes	Yes	Yes	Yes
656	47.9	Moderate	Male	Black	30.38	1.4	Yes	Yes	Yes	No	Yes	Yes	No	No	No	No	No	No	No	No	Yes	1	1	1	1	4	70	1	0	Yes	No	No	Yes	No	No	Yes	Yes	No		No	No	No	Former	Social	3+/ week	Yes	Yes	Yes	Yes
657	50.8	Moderate	Female	Mixed-race	36.16	2.9	Yes	Yes	No	No	Yes	Yes	Yes	No	No	Yes	Yes	No	Yes	Yes	Yes	1	1	3	3	3	70	1	0	Yes	No	No	Yes	No	No	Yes	No	No		No	No	No	No	No	No	Yes	Yes	Yes	Yes
658	38	Moderate	Male	Black	25.95	1.1	No	No	No	No	Yes	Yes	No	No	No	No	No	No	Yes	Yes	Yes	2	1	3	1	3	60	1	0	Yes	No	No	Yes	No	No	No		No		No	No	No	No	No	2x week	Yes	No	Yes	Yes
659	62.4	Severe	Male	Black	28.71	2.2	Yes	Yes	No	Yes	Yes	No	No	No	No	No	No	Yes	Yes	Yes	No	2	1	2	1	2	65	1	0	Yes	Yes	No	No	No	No	No		No		No	No	No	Former	No	No	No	Yes	Yes	Yes
660	60	Moderate	Female	Mixed-race	26.67	1	Yes	No	Yes	No	Yes	Yes	No	No	No	No	No	No	Yes	Yes	Yes	1	1	3	3	2	60	1	0	Yes	No	No	No	No	Yes	No		No		No	No	No	Former	Social	2x week	Yes	Yes	Yes	Yes
661	61.1	Severe	Female	White	27.99	3.7	No	Yes	Yes	No	No	No	Yes	No	No	No	No	No	No	Yes	No	3	3	4	2	1	55	1	0	Yes	Yes	No	Yes	Yes	No	Yes	No	No		No	No	No	No	No	2x week	Yes	Yes	Yes	No
662	56.8	Moderate	Male	Mixed-race	22.65	1.4	No	No	No	No	Yes	No	No	No	No	No	No	No	No	No	Yes	1	1	1	1	1	60	0	0	Yes	No	No	Yes	No	No	No		No		No	No	No	Former	Social	3+/ week	Yes	Yes	No	No
663	62.3	Severe	Male	Mixed-race	31.02	2.4	No	No	Yes	No	No	No	No	No	No	No	No	No	No	No	No	1	1	1	1	1	75	0	0	Yes	Yes	No	Yes	No	No	No		No		No	No	No	Former	Social	No	Yes	Yes	Yes	Yes
664	57.3	Moderate	Male	Mixed-race	29.58	3.1	No	No	No	No	Yes	Yes	No	No	No	No	No	No	No	No	Yes	1	1	1	3	3	70	1	0	Yes	No	No	No	No	No	No		No		No	No	No	No	Social	3+/ week	Yes	Yes	Yes	Yes
665	80.7	Mild	Female	Yellow	31.22	2.6	No	No	Yes	Yes	No	No	No	No	No	No	No	Yes	No	Yes	Yes	3	2	3	3	3	80	1	0	No		No	Yes	No	No	No		No		No	Yes	No	No	No	No	No	No	No	No
666	52.6	Mild	Female	Mixed-race	29.57	2	Yes	Yes	Yes	No	Yes	Yes	No	No	Yes	No	No	No	No	No	No	1	1	1	3	2	80	1	0	No		No	Yes	No	No	No		No		No	No	No	Former	No	No	Yes	Yes		Yes
667	47.9	Mild	Female	Mixed-race	37.02	2.5	Yes	No	Yes	Yes	Yes	Yes	No	No	No	No	No	Yes	No	No	Yes	1	1	1	3	3	50	1	0	No		No	No	No	No	No		No		No	No	No	No	No	No	Yes	Yes	Yes	Yes
668	66.6	Moderate	Female	Mixed-race	36.74	3.5	No	No	Yes	Yes	Yes	Yes	No	Yes	No	No	Yes	Yes	Yes	Yes	Yes	3	3	2	3	4	60	1	0	Yes	No	Yes	Yes	No	No	Yes	Yes	No		No	No	No	Former	No	No	No	No	Yes	No
669	44.8	Severe	Female	White	27.77	1.3	No	No	Yes	Yes	Yes	No	No	No	No	Yes	No	No	Yes	Yes	Yes	1	1	3	4	3	70	1	0	Yes	Yes	No	Yes	No	No	Yes	Yes	No		No	No	No	No	Social	3+/ week	Yes	Yes	Yes	No
670	57.3	Mild	Female	Mixed-race	26.77	1.1	No	No	No	Yes	No	No	No	No	No	Yes	Yes	No	No	No	Yes	1	1	2	3	4	70	1	0	No		No	Yes	No	No	No		No		No	No	No	No	Social	No	No	Yes	Yes	Yes
671	74.9	Moderate	Male	Mixed-race	24.61	2.2	No	No	No	Yes	No	No	Yes	No	No	No	No	Yes	No	No	No	3	3	5	4	1		1	1	Yes	No	No	No	No	Yes	No		No		No	No	No	Former	Social	No	No	Yes	Yes	No
672	46.9	Mild	Male	White	26.13	5.2	No	No	Yes	No	No	No	No	No	No	No	Yes	No	No	No	Yes	1	1	1	1	5		1	1	No		No	No	Yes	No	No		No		No	No	No	No	Social	No	Yes	No	No	Yes
673	71.5	Mild	Male	Black	20.94	1.5	No	Yes	No	No	No	No	No	No	No	No	Yes	No	No	No	Yes	1	1	1	1	4	70	1	0	No		No	No	No	No	No		No		No	No	No	Former	Daily	No	Yes	Yes	No	No
674	41.2	Mild	Male	Mixed-race	32.15	1.3	Yes	Yes	Yes	Yes	Yes	Yes	No	No	No	No	No	No	No	Yes	No	1	1	3	3	3	50	1	0	No		No	No	No	No	No		No		No	No	No	No	No	No	Yes	Yes	Yes	Yes
675	28	Mild	Male	Black	26.42	1.6	No	No	Yes	No	Yes	Yes	Yes	No	No	Yes	Yes	No	No	Yes	No	1	1	3	4	4		1	0	No		No	No	No	No	No		No		No	No	No	No	Social	No	Yes	No	Yes	Yes
676	40.3	Mild	Female	Mixed-race	24.35	2.3	No	No	No	No	Yes	No	No	No	No	Yes	Yes	No	Yes	No	No	1	1	3	3	5	40	1	1	No		No	No	No	No	No		No		No	No	No	No	No		No	Yes	Yes	No
677	41.5	Mild	Female	Mixed-race	34.53	2.3	Yes	Yes	Yes	Yes	Yes	Yes	Yes	No	No	No	No	No	Yes	Yes	Yes	1	1	1	3	1	80	1	0	No		No	No	No	No	No		No		No	No	No	No	No	3+/ week	Yes	Yes	Yes	Yes
678	54.9	Severe	Female	Black	29.07	4.6	Yes	Yes	No	Yes	Yes	No	No	No	No	No	No	No	Yes	Yes	Yes	1	1	1	3	5	90	1	1	Yes	Yes	No	No	Yes	No	No		No		No	No	No	No	Social	3+/ week	Yes	Yes	Yes	Yes
679	47.3	Mild	Female	Mixed-race	20.55	1	No	Yes	Yes	No	Yes	No	No	No	No	Yes	Yes	Yes	Yes	No	No	2	2	3	4	3	60	1	0	No		No	No	No	No	No		No		No	No	No	No	No	2x week	Yes	Yes	Yes	Yes
680	65.7	Moderate	Female	Mixed-race	13.33	2.6	No	Yes	Yes	Yes	Yes	No	No	No	No	No	No	Yes	No	No	No	3	1	1	1	2	88	1	0	Yes	No	No	No	No	No	No		No		No	No	No	Former	Social	No	Yes	Yes	Yes	Yes
681	42.8	Mild	Female	Black	30.48	4.1	Yes	Yes	Yes	Yes	Yes	No	No	No	No	No	No	No	No	Yes	Yes	3	4	3	4	4	70	1	0	No		No	No	No	No	No		No		No	No	No	No	No	No	Yes	Yes	Yes	Yes
682	59.6	Mild	Female	Black	36.56	2.6	Yes	Yes	Yes	Yes	Yes	Yes	No	No	No	No	Yes	Yes	Yes	Yes	Yes	1	1	1	3	1	60	1	0	No		No	Yes	No	No	Yes	No	No		No	No	No	No	Social	2x week	Yes	Yes	Yes	Yes
683	52.3	Moderate	Male	Mixed-race	26.78	1	No	Yes	Yes	No	Yes	Yes	No	No	No	No	No	No	No	No	No	1	1	3	2	1	80	1	0	Yes	No	No	Yes	No	No	No		No		No	No	No	Former	Daily	3+/ week	Yes	Yes	Yes	Yes
684	47.7	Severe	Female	White	30.45	1	No	No	Yes	No	Yes	No	No	No	No	No	No	No	Yes	Yes	Yes	1	1	2	2	4	40	1	0	Yes	Yes	No	No	No	No	No		No		No	No	No	No	No	3+/ week	Yes	Yes	Yes	Yes
685	65.6	Moderate	Female	Mixed-race	25	2.5	No	No	Yes	Yes	Yes	No	No	No	No	No	No	No	Yes	No	No	1	1	2	2	3	95	1	0	Yes	No	No	Yes	No	No	No		No		No	No	No	No	No	No	Yes	Yes	Yes	Yes
686	75.9	Severe	Female	Mixed-race	31.69	1.3	No	Yes	Yes	No	Yes	No	No	No	No	No	No	No	Yes	No	Yes	1	1	2	1	2	70	1	0	Yes	Yes	No	No	No	No	No		No		No	No	No	No	Social	3+/ week	Yes	Yes	No	No
687	63	Moderate	Male	Black	29.75	1.3	No	Yes	Yes	No	Yes	No	No	No	No	No	No	No	No	No	No	1	1	3	1	3	60	1	0	Yes	No	No	Yes	No	No	No		No		No	No	No	No	No	No	Yes	Yes	Yes	Yes
688	52.6	Moderate	Female	White	29.97	7	Yes	Yes	Yes	Yes	Yes	Yes	Yes	No	No	No	No	Yes	No	Yes	Yes	3	3	3	3	2	60	1	0	Yes	No	No	No	No	No	No		No		No	No	No	No	No	No	Yes	Yes	Yes	Yes
689	48.3	Mild	Female	Black	34.42	10	Yes	No	No	Yes	Yes	Yes	Yes	No	No	No	No	No	Yes	Yes	Yes	1	1	3	2	4	50	1	0	No		No	No	No	No	No		No		No	No	No	No	No	No	No	No	Yes	Yes
690	46.9	Severe	Male	Mixed-race	37.18	1.7	Yes	Yes	Yes	Yes	No	Yes	No	No	No	No	No	Yes	No	No	Yes	2	1	1	2	1	70	1	0	Yes	Yes	No	No	No	No	No		No		No	No	No	No	Social	No	Yes	Yes	Yes	Yes
691	33.7	Mild	Female	Black	38.82	0.9	Yes	Yes	Yes	No	No	No	No	No	No	No	No	No	No	No	Yes	1	1	1	2	4	95	1	0	No		No	No	No	No	No		No		No	No	No	No	No	No	Yes	Yes	Yes	Yes
692	73.3	Severe	Female	Mixed-race	25.83	1.2	No	No	No	No	No	Yes	No	No	No	No	No	Yes	Yes	No	No	3	3	5	2	1	15	1	1	Yes	Yes	No	Yes	No	No	No		No		No	No	No	No	No	No	No	Yes	No	No
693	47.5	Mild	Female	Black	26.37	10.7	No	No	No	No	Yes	No	No	No	No	Yes	Yes	No	No	No	No	2	3	4	4	4	60	1	0	No		No	No	No	No	No		No		No	No	No	No	No	3+/ week	Yes	Yes	Yes	Yes
694	49.5	Severe	Female	Mixed-race	28.52	1.4	No	No	Yes	No	Yes	Yes	No	No	No	No	No	Yes	No	No	No	1	1	1	1	1	70	0	0	Yes	Yes	No	No	No	No	No		No		No	No	No	No	No	No	Yes	No	No	No
695	53.9	Mild	Female	Black	32.01	1.5	Yes	No	Yes	No	Yes	Yes	No	No	No	No	No	No	Yes	No	Yes	1	1	1	2	1	60	1	0	No		No	Yes	No	No	No		No		No	No	No	No	No	No	Yes	No	Yes	Yes
696	54.1	Moderate	Female	Black	30.73	1.5	Yes	No	Yes	Yes	Yes	Yes	Yes	No	No	Yes	Yes	No	Yes	Yes	Yes	1	1	2	2	2	70	1	0	Yes	No	No	No	No	No	No		No		No	No	No	No	Social	No	Yes	Yes	Yes	Yes
697	48.7	Severe	Male	Mixed-race	25.59	1.6	No	No	No	No	No	Yes	No	No	No	No	No	No	No	No	No	1	1	1	1	1	80	0	0	Yes	Yes	No	Yes	No	No	No		No		No	No	No	No	No	3+/ week	No	No	No	No
698	42.8	Mild	Female	Black	22.54	2.2	Yes	No	Yes	No	Yes	Yes	No	No	No	Yes	Yes	No	Yes	Yes	Yes	1	1	2	3	2	50	1	0	No		No	No	No	No	No		No		No	No	No	No	No	No	Yes	Yes	Yes	Yes
699	44	Mild	Female	Mixed-race	32.91	1.3	No	No	Yes	No	Yes	Yes	No	No	No	Yes	Yes	No	No	Yes	Yes	1	1	3	3	3	40	1	0	No		No	Yes	No	No	No		No		No	No	No	No	No	No	Yes	No	No	No
700	56.4	Mild	Male	White	25.96	1.6	Yes	No	Yes	No	Yes	Yes	No	No	No	No	No	No	No	No	Yes	1	1	2	2	3	50	1	0	No		No	No	No	No	No		No		No	No	No	Former	Social	3+/ week	Yes	Yes	Yes	Yes
701	41.1	Mild	Female	Black	31.91	2.4	Yes	No	Yes	Yes	Yes	No	No	No	No	No	No	No	Yes	No	Yes	1	1	1	2	3	70	1	0	No		No	No	No	No	No		No		No	No	No	No	No	3+/ week	Yes	Yes	Yes	Yes
702	66.7	Moderate	Female	Black	36.05	1.2	Yes	Yes	Yes	Yes	Yes	Yes	No	No	No	No	No	No	No	No	No	2	1	2	3	3	70	1	0	Yes	No	No	Yes	No	No	Yes	No	No		No	No	No	No	No	3+/ week	Yes	Yes	Yes	Yes
703	54.1	Moderate	Female	Mixed-race	30.84	1.8	Yes	No	Yes	Yes	Yes	Yes	No	No	No	No	No	Yes	Yes	Yes	Yes	3	3	4	4	4	70	1	0	Yes	No	No	No	No	No	No		No		No	No	No	Former	No	No	Yes	No	Yes	Yes
704	24.7	Moderate	Female	Black	29.55	1.2	Yes	No	Yes	No	No	No	No	No	No	No	No	No	No	No	Yes	1	1	1	1	2	100	1	0	Yes	No	No	No	No	No	No		No		No	No	No	No	Social	3+/ week	Yes	Yes	Yes	Yes
705	57.4	Moderate	Male	Mixed-race	24.49	1.1	Yes	Yes	Yes	Yes	Yes	Yes	No	No	No	No	No	Yes	No	Yes	No	2	2	2	2	5	30	1	1	Yes	No	No	No	No	No	Yes	No	No		No	No	No	No	Social	2x week	Yes	No	Yes	Yes
706	74	Moderate	Male	Mixed-race	28.71	1.3	No	No	Yes	No	Yes	No	No	No	No	No	No	No	No	No	No	1	1	1	1	1	90	0	0	Yes	No	No	Yes	No	No	Yes	No	No		No	No	No	No	Social	No	Yes	Yes	Yes	No
707	39.9	Moderate	Male	Mixed-race	28.02	2.5	No	Yes	Yes	Yes	Yes	Yes	Yes	Yes	Yes	Yes	Yes	Yes	Yes	Yes	Yes	1	1	1	1	3	99	1	0	Yes	No	No	No	No	No	Yes		No		No	No	No	No	Social	No
708	46.7	Moderate	Male	Mixed-race	25.21	1.1	Yes	Yes	Yes	Yes	No	Yes	No	No	No	No	No	No	No	No	No	1	1	3	3	2	50	1	0	Yes	No	No	No	No	No	No		No		No	No	No	Former	Social	2x week	No	No	No	Yes
709	56	Moderate	Male	Mixed-race	33.18	1.5	No	Yes	No	No	Yes	No	No	No	No	No		No	No	No	No	1	1	1	1	3	80	1	0	Yes	No	No	Yes	No	No	Yes	No	No		No	No	No	No	Social	3+/ week
710	62.9	Moderate	Female	Mixed-race	38.87	2.4	Yes	No	No	Yes	Yes	Yes	No	No	No	Yes	Yes	No	No	Yes	Yes	2	1	2	5	5	20	1	1	Yes	No	No	No	No	No	No		No		No	No	No	No	No	2x week
711	61.2	Moderate	Female	Mixed-race	30.08	1.6	Yes	Yes	Yes	Yes	Yes	Yes	No	No	No	Yes		Yes	Yes	Yes	Yes	1	1	1	3	4	80	1	0	Yes	No	Yes	No	No	No	No		No		No	No	No	No	No	2x week
712	35.4	Mild	Female	Mixed-race	25.41	1.6	Yes	No	Yes	No	Yes	Yes	No	No	No	No	No	No	No	Yes	Yes	1	1	1	3	1	80	1	0	No		No	No	No	No	No		No		No	No	No	No	Social	No
713	45.4	Severe	Male	Black	32.48	1.8	No	Yes	Yes	No	Yes	No	No	No	No	No	No	No	No	No	No	3	3	3	2	3	50	1	0	Yes	Yes	No	No	No	No	No		No		No	No	No	No	No	No	Yes	Yes	Yes	Yes
714	69.6	Severe	Female	Black	32.81	1.8	No	No	Yes	No	No	No	No	No	No	No	No	No	No	No	Yes	1	1	1	1	1	100	0	0	Yes	Yes	No	No	No	No	No		No		No	No	No	No	No	No	Yes	Yes	Yes	Yes
715	66	Severe	Male	White	22.23	1.5	Yes	Yes	Yes	Yes	Yes	Yes	No	No	Yes	No	No	Yes	No	Yes	No	3	3	3	3	3	40	1	0	Yes	Yes	No	Yes	No	No	No		No		No	No	No	Former	No	No	Yes	Yes	Yes	Yes
716	52.2	Mild	Female	Black	31.8	2	Yes	Yes	Yes	No	Yes	Yes	Yes	No	No	No	No	No	No	No	Yes	2	2	3	3	4	70	1	0	No		No	Yes	No	No	No		No		No	No	No	Former	No	No	Yes	Yes	Yes	Yes
717	62.6	Severe	Female	Mixed-race	40.9	1.2	Yes	No	No	No	No	No	No	No	No	No		No	No	Yes	No	1	1	2	1	1	90	1	0	Yes	Yes	No	No	No	No	No		No		No	No	No	No		3+/ week
718	41.3	Mild	Female	Black	38.54	3.3	No	No	No	No	Yes	Yes	No	No	No	No	No	No	No	No	No	1	1	1	1	3	70	1	0	No		No	No	No	No	No		No		No	No	No	No	Social	No	No	Yes	Yes	No
719	61.8	Mild	Female	Mixed-race	26.86	1	No	No	No	No	No	No	No	No	No	No	No	No	No	No	Yes	1	1	1	1	1	100	0	0	No		No	No	No	No	No		No		No	No	No	Former	No	No
720	41.7	Severe	Male	Mixed-race	30.8	2	No	Yes	No	No	Yes	Yes	No	No	No	No	No	No	No	No	No	1	1	2	2	2	90	1	0	Yes	Yes	No	No	No	No	No		No		No	No	No	No	Social	No	Yes	Yes	Yes	Yes
721	43.5	Severe	Male	Mixed-race	24.11	1.2	No	Yes	Yes	Yes	No	Yes	No	No	No	No	No	No	Yes	No	No	1	1	3		2	73	1	0	Yes	Yes	No	No	No	No	No		No		No	No	No	No	Social	3+/ week	Yes	Yes	Yes	Yes
722	51.3	Moderate	Female	Black	42.17	1.3	No	No	Yes	Yes	No	No	Yes	No	No	No	No	No	No	No	Yes	1	1	1	3	1	80	1	0	Yes	No	No	Yes	No	No	Yes	No	No		No	No	No	No	No	No	Yes	Yes	Yes	Yes
723	56.6	Severe	Female	Mixed-race	37.18	1.8	No	Yes	No	Yes	Yes	Yes	No	No	No	No	No	No	Yes	Yes	No	1	1	1	2	2	76	1	0	Yes	Yes	No	Yes	No	No	Yes	No	No		No	No	No	No	No	No	No	Yes	Yes	No
724	62.6	Moderate	Male	Mixed-race	26.75	1	No	No	No	No	No	No	No	No	No	No	No	No	No	No	Yes	1	1	1	2	5	75	1	1	Yes	No	No	No	No	No	No		No		No	No	No	No	Social	No	Yes	Yes	Yes	Yes
725	48.1	Severe	Female	Mixed-race	35.94	2.1	Yes	No	Yes	Yes	Yes	No	No	No	Yes	No	No	No	No	Yes	Yes	2	3	3	1	3	60	1	0	Yes	Yes	No	No	No	No	No		No		No	No	No	No	No	3+/ week
726	62.5	Severe	Female	Mixed-race	28.69	1.3	No	No	Yes	No	Yes	No	Yes	No	No	Yes	No	Yes	No	No	No	2	2	2	1	2	50	1	0	Yes	Yes	No	No	No	No	Yes	Yes	No		No	No	No	No	Social	2x week
727	55.1	Mild	Female	Black	25.34	1.1	Yes	No	Yes	No	Yes	No	Yes	Yes	Yes	Yes	Yes	No	Yes	No		3	1	3	1	4	15	1	0	No		No	No	No	No	No		No		No	No	No	No	Social	No	Yes	Yes	Yes	Yes
728	70.1	Severe	Male	White	35.63	1.9	No	No	Yes	No	Yes	No	No	No	No	No	No	No	No	No	Yes	1	1	1	1	3	60	1	0	Yes	Yes	Yes	Yes	No	No	Yes	No	No		No	No	No	No	Social	No	Yes	No	Yes	Yes
729	49.4	Severe	Male	Black	33.2	1.6	No	No	Yes	No	Yes	No	No	No	No	No		No	No	No	No	1	3	3	1	2	50	1	0	Yes	Yes	No	Yes	Yes	No	No		No		No	No	No	No	No	No
730	50.8	Severe	Female	White	28.63	1.4	No	No	No	No	No	No	No	No	No	No		No	Yes	No	No	1	1	3	2	1	80	1	0	Yes	Yes	No	No	No	No	No		No		No	No	No	No	No	No
731	34.3	Mild	Female	Black	26.81	3.2	Yes	No	No	No	No	No	No	No	No	Yes	Yes	No	Yes	No	Yes	1	1	2	3	4	80	1	0	No		No	No	No	No	No		No		No	No	No	No	Social	3+/ week	Yes	No	Yes	Yes
732	26.3	Mild	Female	Black	27.58	11.8	Yes	No	Yes	No	Yes	No	No	No	No	Yes		Yes	No	Yes	No	1	1	1	2	3	70	1	0	No		No	No	No	No	No		No		No	No	No	No	No	No
733	42.1	Mild	Female		29.67	1.2	Yes	Yes	Yes	No	Yes	Yes	No	No	Yes	Yes	Yes	No	Yes	Yes	Yes	1	1	3	2	4	50	1	0	No		No	No	No	No	Yes	No	No		No	No	No	No	Social	No	Yes	No	Yes	Yes
734	75.6	Moderate	Female	White	27.68	1.6	Yes	No	No	Yes	No	Yes	Yes	No	No	Yes		Yes	No	Yes	No						90			Yes	No	No	Yes	No	No	No		No		No	No	No	No	No	No
735	53.6	Mild	Female	Mixed-race	28.35	4.1	Yes	Yes	Yes	No	No	Yes	Yes	Yes	No	No	No	No	Yes	No	Yes	2	1	1	3	4	70	1	0	No		No	No	No	No	No		No		No	No	No	No	No	No
736	53.1	Severe	Female	Black	29.3	1.8	No	No	No	No	No	No	No	No	No	No	No	No	Yes	No	Yes	1	1	1	1	2	70	1	0	Yes	Yes	No	No	No	No	No		No		No	No	No	No	Social	No	Yes	Yes	Yes	Yes
737	36.7	Moderate	Male	Mixed-race	39.32	1.2	Yes	Yes	Yes	No	Yes	No	No	No	No	No	No	No	No	No	No	1	1	2	3	2	60	1	0	Yes	No	No	Yes	No	No	No		No		No	No	No	No	Social	No	Yes	Yes	Yes	Yes
738	74.7	Moderate	Female	Mixed-race	42.72	3	Yes	Yes	Yes	Yes	Yes	No	No	No	No	Yes	Yes	Yes	Yes	No	No	4	3	3	5	2	50	1	1	Yes	No	No	Yes	No	No	Yes	No	No		Yes	Yes	No	Former	No	No	Yes	Yes	Yes	Yes
739	43.1	Moderate	Female	Black	38.3	1.7	Yes	Yes	Yes	Yes	Yes	Yes	No	No	No	No		No	Yes	Yes	Yes	1	1	2	2	2	60	1	0	Yes	No	No	No	No	No	No		No		No	No	No	Former	No	No
740	41.9	Mild	Female	Black	24.97	8.7	Yes	No	Yes	Yes	Yes	Yes	Yes	Yes	No	No		No	Yes	Yes	Yes						70			No		No	No	No	No	No		No		No	No	No	No	Social	3+/ week
741	41.3	Mild	Female	Black	25.64	2.9	Yes	Yes	Yes	No	No	Yes	No	No	No	Yes	Yes	No	No	No	Yes	1	1	3	3	1	70	1	0	No		No	No	Yes	No	No		No		No	No	No	No	No	No	No	Yes	No	Yes
742	64.7	Mild	Female	Mixed-race	26.95	1.7	Yes	Yes	Yes	No	Yes	No	No	No	No	No	No	No	No	No	Yes	1	1	3	2	2	70	1	0	No		Yes	No	No	No	No		No		No	No	No	No	Social	No	Yes	Yes	Yes	Yes
743	40.9	Severe	Male	Mixed-race	33.33	1.5	No	No	Yes	No	Yes	Yes	No	No	No	No	No	No	No	No	Yes	1	1	1	2	1	70	1	0	Yes	Yes	No	No	No	No	No		No		No	No	No	Former	No	3+/ week	Yes	Yes	Yes	Yes
744	39.2	Mild	Female	Black	30.86	3.9	Yes	No	No	Yes	Yes	Yes	Yes	No	No	No	No	No	No	Yes	Yes	1	1	1	3	3	90	1	0	No		No	Yes	Yes	No	No		No		No	No	No	No	No	No	No	Yes	Yes	Yes
745	54.1	Moderate	Female	Black	42.98	4	Yes	Yes	Yes	Yes	Yes	Yes	No	No	No	No	No	No	No	Yes	Yes	2	1	4	3	3	40	1	0	Yes	No	No	No	Yes	No	Yes	No	No		No	No	No	Former	Social	No	Yes	Yes	Yes	Yes
746	40.7	Mild	Female	Black	26.54	3.4	No	No	Yes	Yes	Yes	Yes	Yes	No	No	Yes	Yes	Yes	Yes	Yes	No	2	1	4	4	4	60	1	0	No		No	No	No	No	No		No		No	No	No	No	Social	No	No	Yes	Yes	Yes
747	45.4	Moderate	Male	Mixed-race	29.38	3.3	No	No	Yes	Yes	Yes	No	No	No	No	No	No	No	No	No	No	3	1	2	4	1	80	1	0	Yes	No	No	No	No	No	No		No		No	No	No	No	Social	No	Yes	Yes	No	No
748	75.1	Severe	Male	Black	28.74	3.2	No	No	Yes	No	Yes	No	No	No	No	No	No	No	No	No	No	1	1	3	1	1	70	1	0	Yes	Yes	No	Yes	No	No	Yes	Yes	No		No	No	No	No	Social	No	No	Yes	Yes	No
749	25.8	Severe	Male	Mixed-race	28.73	1.4	Yes	No	Yes	Yes	Yes	Yes	Yes	No	No	No	No	No	No	Yes	Yes	1	1	3	3	4	70	1	0	Yes	Yes	No	No	No	No	No		No		No	No	No	Former	Social	No	Yes	Yes	Yes	Yes
750	57.5	Moderate	Female	Mixed-race	37.15	3.1	No	Yes	Yes	Yes	Yes	Yes	No	No	No	No	No	No	Yes	No	Yes	1	1	3	4	5		1	1	Yes	No	No	Yes	No	No	Yes	Yes	No		No	No	No	Former	No	No	Yes	Yes	No	Yes
751	49.6	Moderate	Male	White	27.03	1.2	Yes	No	Yes	Yes	Yes	Yes	No	No	No	No		No	No	Yes	No	1	1	1	2	2	60	1	0	Yes	No	No	Yes	No	No	No		No		No	No	No	Former	Social	No
752	33.5	Severe	Male	Mixed-race	37.04	1.2	No	Yes	Yes	No	Yes	No	No	No	No	No		No	No	No	No	1	1	1	1	2	70	1	0	Yes	Yes	No	No	No	No	No		No		No	No	No	No	Social	No
753	71.9	Moderate	Female	Black	34.26	1.2	No	No	No	No	No	No	No	No	No	No	No	No	Yes	No	No	1	1	1	1	1	90	0	0	Yes	No	Yes	Yes	Yes	No	No		No		No	No	No	No	No	2x week	No	Yes	Yes	No
754	58.6	Severe	Female	Mixed-race	25.1	9.7	No	Yes	No	Yes	Yes	Yes	Yes	No	Yes	Yes	No	Yes	Yes	Yes	Yes	3	3	3	2	4	60	1	0	Yes	Yes	No	Yes	No	No	Yes		No		No	No	No	No	Social	No
755	60.9	Moderate	Male	Mixed-race	22.83	1.8	Yes	No	No	No	No	No	No	No	No	Yes	No	Yes	No	No	No	1	1	1	1	1	90	0	0	Yes	No	No	No	No	No	No		No		No	No	No	Former		3+/ week
756	36.3	Severe	Male	Mixed-race	27.41	1.8	Yes	No	Yes	Yes	Yes	Yes	Yes	No	No	No	No	No	No	Yes	Yes	3	3	3	4	4	50	1	0	Yes	Yes	No	No	No	No	No		No		No	No	No	No	Social	2x week	Yes	Yes	Yes	Yes
757	57.5	Severe	Male	Mixed-race	28.57	1.2	Yes	No	No	No	No	No	Yes	Yes	No	No	No	No	Yes	Yes	Yes	1	1	1	2	1	75	1	0	Yes	Yes	No	Yes	No	No	No		No		No	No	No	No	No	No	Yes	Yes	Yes	Yes
758	52.6	Severe	Female	Mixed-race	40.16	2.1	Yes	No	Yes	Yes	Yes	Yes	No	No	No	No	No	No	Yes	No	No	1	1	3	1	4	60	1	0	Yes	Yes	No	Yes	No	No	No		No		No	No	No	No	No	No	Yes	Yes	Yes	Yes
759	69.8	Mild	Female	Mixed-race	25.64	4.1	Yes	Yes	No	Yes	Yes	Yes	No	No	No	No	No	No	Yes	No	No	1	1	3	2	1	80	1	0	No		No	Yes	No	No	No		No		No	No	No	No	No	3+/ week	Yes	Yes	Yes	Yes
760	56.2	Mild	Female	Black	21.45	7.9	No	No	No	No	Yes	Yes	No	No	No	Yes	Yes	No	No	No	No									No		No	Yes	No	No	No		No		No	No	No	No	No	No
761	38.5	Mild	Female	Mixed-race	24.85	2.8	Yes	Yes	Yes	Yes	Yes	No					Yes		Yes	No	Yes									No		No	No	No	No	No		No		No	No	No	No	Social	No
762	56.4	Severe	Male	Mixed-race	27.61	1.4	Yes	No	Yes	Yes	Yes	No	No	No	No	No	No	No	No	No	No	1	1	1	2	2	70	1	0	Yes	Yes	No	Yes	No	No	No		Yes	No	No	No	No	No	No	No	Yes	Yes	Yes	No
763	54.2	Moderate	Female	Black	37.54	1.5	Yes	Yes	Yes	Yes	Yes	Yes	No	No	No	Yes	Yes	No	Yes	No	No	1	1	1	3	3	65	1	0	Yes	No	No	No	No	No	No		No		No	No	No	No	No	No	Yes	Yes	Yes	Yes
764	38.8	Mild	Female	Mixed-race	36.39	1.1	No	No	Yes	No	Yes	No	No	No	No	No	No	No	No	No	Yes	1	1	2	2	2	75	1	0	No		No	No	No	No	No		No		No	No	No	No	Social	3+/ week	No	Yes	No	No
765	43.2	Moderate	Male	Mixed-race	32.46	1.1	No	No	Yes	No	Yes	Yes	No	No	No	No	No	No	No	No	No	1	1	2	2	4	65	1	0	Yes	No	No	No	No	No	No		No		No	No	No	Former	Social	No	No	Yes	Yes	Yes
766	49.8	Moderate	Male	Black	25.99	1.6	No	No	No	Yes	Yes	No	No	No	No	No		No	No	No	No	2	1	1	2	2	90	1	0	Yes	No	No	No	No	No	No		No		No	No	No	No	Social	3+/ week
767	39.6	Moderate	Male	Mixed-race	28.08	1.6	No	Yes	No	Yes	No	Yes	No	No	No	No	No	No	No	No	No	1	1	2	1	1	80	1	0	Yes	No	No	No	No	No	No		No		No	No	No	No	Social	No	Yes	Yes	Yes	Yes
768	59.5	Severe	Female	Mixed-race	30.18	1.3	Yes	Yes	No	No	Yes	No	No	No	No	No	No	No	Yes	Yes	Yes	1	1	1	1	4	90	1	0	Yes	Yes	No	No	No	No	No		No		No	No	No	Former	Social	3+/ week
769	52.7	Moderate	Female	Black	35.42	5.9	Yes	Yes	Yes	Yes	Yes	Yes	No	No	No	No	No	No	No	No	No	1	1	1	3	3	70	1	0	Yes	No	No	Yes	No	No	No		No		No	No	No	No	Social	No
770	32.4	Severe	Male	Black	31.25	1.4	Yes	No	Yes	No	Yes	Yes	No	No	No	No	No	No	No	Yes	No	1	1	3	3	2	50	1	0	Yes	Yes	No	No	No	No	No		No		No	No	No	No	No	No	Yes	Yes	Yes	Yes
771	42.2	Mild	Female	Black	33.62	1.2	Yes	Yes	Yes	Yes	Yes	No	No	No	No	No	No	No	No	No	Yes									No		No	Yes	No	No	Yes	No	No		No	No	No	Former	No	No
772	43.5	Moderate	Male	Black	35.35	1.6	No	No	Yes	No	No	Yes	No	No	No	No	No	No	No	No	Yes	1	1	3	1	3	80	1	0	Yes	No	No	Yes	No	No	No		No		No	No	No	No	No	3+/ week	Yes	Yes	Yes	No
773	50.1	Moderate	Female	Black	37.9	1.5	No	Yes	Yes	No	No	Yes	No	No	No	No	No	No	No	No	No	1	1	1	2	1	70	1	0	Yes	No	No	Yes	Yes	No	No		No		No	No	No	No	No	3+/ week	Yes	Yes	Yes	Yes
774	55.8	Severe	Female	Black	26.55	1.4	Yes	Yes	No	No	Yes	Yes	No	No	No	No	No	Yes	No	No	Yes	3	1	3	2	4	70	1	0	Yes	Yes	No	Yes	No	No	Yes	No	No		No	No	No	No	No	No	Yes	Yes	No	Yes
775	62.1	Moderate	Female	White	28.11	1.5	No	No	Yes	No	Yes	No	No	No	No	No	No	No	No	No	No	3	2	2	1	2	65	1	0	Yes	No	No	No	No	No	Yes	No	No		No	No	No	No	No	No	Yes	Yes	No	Yes
776	59.9	Moderate	Female	Mixed-race	36.58	1.9	No	Yes	Yes	Yes	Yes	Yes	No	No	No	No	No	No	Yes	Yes	Yes	1	1	2	4	4	40	1	0	Yes	No	No	No	No	No	No		No		No	No	No	Former	No	3+/ week	No	Yes	Yes	No
777	47.9	Severe	Male	Mixed-race	31.89	1.1	Yes	Yes	Yes	No	Yes	Yes	No	No	No	No	No	No	No	No	Yes	1	1	2	2	3	60	1	0	Yes	Yes	No	No	No	No	No		No		No	No	No	No	Social	No	Yes	Yes	Yes	Yes
778	39.5	Moderate	Male	Black	28.54	1.9	Yes	No	Yes	Yes	Yes	Yes	No	No	No	No	No	Yes	No	No	Yes	3	1	4	3	4	70	1	0	Yes	No	No	Yes	No	No	No		No		No	No	No	No	No	2x week	Yes	Yes	Yes	Yes
779	50.5	Moderate	Female	Black	34.6	1.3	Yes	Yes	Yes	Yes	Yes	Yes	Yes	No	No	No	No	No	No	No	Yes	2	1	3	3	3	60	1	0	Yes	No	No	No	No	No	No		No		No	No	No	No	No	No	Yes	Yes	Yes	Yes
780	45.2	Mild	Female	Mixed-race	27.87	1.5	Yes	No	No	No	Yes	No	No	No						Yes	Yes	1	1	1	3	3	85	1	0	No		No	No	No	No	No		No		No	No	No	No	No	No	No	No	Yes	Yes
781	66.8	Moderate	Male	Mixed-race	25.69	1.4	No	No	No	No	No	No	No	No	No	No	No	No	No	No	Yes	1	1	1	1	1	80	0	0	Yes	No	No	No	No	No	Yes	Yes	No		No	No	No	Former	No	No	No	Yes	No	No
782	47.3	Mild	Male	Mixed-race	29.58	1.4	No	No	Yes	No	Yes	Yes	No	No	No	No	No	No	No	No	No	1	1	2	2	1	70	1	0	No		No	No	No	No	No		No		No	No	No	No	No	3+/ week	Yes	No	Yes	Yes
783	38.7	Mild	Female	Mixed-race	34.54	3.9	Yes	No	No	Yes	No	No	No	Yes	No	No	No	No	No	Yes	No									No		No	No	Yes	No	No		No		No	No	No	No	No	No
784	54.9	Moderate	Female	Mixed-race	28.3	1.4	No	No	No	No	No	No	No	No	No	Yes		No	No	No	Yes	1	1	1	3	2	80	1	0	Yes	No	No	Yes	No	No	No		No		No	No	No	No	No	3+/ week
785	45.5	Severe	Female	Black	39.39	2	Yes	Yes	Yes	Yes	Yes	Yes	No	No	No	No		No	No	No	Yes	1	1	1	2	1		1	0	Yes	Yes	No	Yes	No	No	Yes	No	No		No	No	No	No	No	No
786	64.9	Severe	Female	Black	31.18	1.5	Yes	No	Yes	Yes	Yes	Yes	No	No	No	No	Yes	Yes	No	Yes	Yes	3	3	4	4	4	60	1	0	Yes	Yes	No	No	No	No	Yes	No	No		No	No	No	Former	No	No	Yes	Yes	Yes	Yes
787	49.6	Moderate	Male	Mixed-race	41.5	1.9	Yes	Yes	No	Yes	Yes	Yes	No	No	No	No		No	No	Yes	No	3	1	3	3	3	50	1	0	Yes	No	No	Yes	No	No	No		No		No	No	No	No	Social	No
788	79.1	Mild	Male	White	29.55	1.5	No	No	Yes	No	No	No	No	No	No	No	No	No	No	No	No									No		No	No	No	No	No		No		No	No	No	No	No	No
789	49.8	Mild	Female	Black	24.13	1.4	No	No	No	No	Yes	No	No	No	No	No	No	Yes	Yes	No	Yes									No		No	No	No	No	No		No		No	No	No	No	No	No
790	59	Mild	Male	Mixed-race	25.49	1.4	Yes	No	No	No	No	Yes	No	No	No	No	No	No	No	No	No	1	1	1	2	2	80	1	0	No		No	No	No	No	No		No		No	No	No	Former	Social	2x week	Yes	No	Yes	Yes
791	54.9	Severe	Female	Black	28.86	1.4	Yes	No	No	No	Yes	No	No	No	No	No	No	No	No	No	No	2	1	3	2	1	80	1	0	Yes	Yes	No	No	No	No	No		No		No	No	No	No	No	No	Yes	No	Yes	Yes
792	37.7	Severe	Male	Mixed-race	31.57	1.8	No	No	No	No	No	No	No	No	No	No	No	No	No	No	Yes	1	1	1	1	3	90	1	0	Yes	Yes	No	No	No	No	No		No		No	No	No	No	No	No	Yes	Yes	No	No
793	58.1	Severe	Female	Black	27.93	1.7	No	No	Yes	Yes	Yes	Yes	Yes	No	No	No	No	Yes	No	No	Yes	4	3	5	5	5	25	1	1	Yes	Yes	No	Yes	No	No	Yes	Yes	No		No	No	No	No	Social	No	No	Yes	No	Yes
794	45.4	Moderate	Female	Black	34.89	1.2	No	Yes	Yes	Yes	Yes	Yes	No	No	No	No	No	No	No	No	No	1	1	3	3	1	50	1	0	Yes	No	No	Yes	No	No	No		No		No	No	No	No	Social	No	Yes	Yes	Yes	No
795	51.5	Mild	Female	Mixed-race	29	1.4	Yes	Yes	Yes	No	Yes	Yes	Yes	No	No	Yes	Yes	Yes	Yes	No	Yes	1	1	4	3	2	60	1	0	No		No	Yes	No	Yes	No		No		No	No	No	Former	No	2x week	No	Yes	Yes	Yes
796	45.1	Severe	Male	Mixed-race	28.87	1.6	No	Yes	Yes	No	No	No	No	No	No	No	No	No	No	No	No	1	1	2	1	4	50	1	0	Yes	Yes	No	No	No	No	No		No		No	No	No	No	Social	3+/ week	Yes	Yes	No	Yes
797	49.2	Severe	Male	Mixed-race	28.34	1.6	No	No	Yes	Yes	Yes	No	No	No	No	No	No	No	No	No	Yes	1	1	3	2	4	55	1	0	Yes	Yes	No	Yes	No	No	No		No		No	No	No	No	Social	3+/ week	Yes	Yes	Yes	No
798	61.5	Severe	Male	Mixed-race	27.87	1.4	No	Yes	No	No	No	Yes	No	No	No	No	No	No	No	No	No	1	1	1	2	2	70	1	0	Yes	Yes	No	No	No	No	No		No		No	No	No	No	Social	No	Yes	Yes	No	No
799	52	Mild	Male	Mixed-race	30.3	1.5	Yes	Yes	Yes	Yes	Yes	Yes	Yes	No	Yes	No		Yes	No	Yes	Yes	2	3	4	4	4	30	1	0	No		No	Yes	No	No	No		No		No	No	No	No	Social	No
800	39.2	Mild	Female	Black	30.46	2.6	No	No	No	Yes	No	No	No	No	No	No	No	No	No	No	No									No		No	No	No	No	No		No		No	No	No	No	No	No
801	51.2	Mild	Male	Black	31.44	1.6	No	No	No	No	Yes	No	No	No	No	No	No	No	No	No	No	1	1	1	1	3	50	1	0	No		No	Yes	No	No	Yes		No		No	No	No	No	Social	No
802	41.8	Mild	Female	Black	23.51	3.7	Yes	No	Yes	No	Yes	No	No	No	No	No	No	No	No	No	No									No		No	No	No	No	No		No		No	No	No	No	No	No
803	36.6	Moderate	Male	Black	35.04	1	No	Yes	Yes	No	Yes	No	No	No	No	No		No	Yes	No	Yes	1	1	2	1	5	60	1	1	Yes	No	No	Yes	No	No	No		No		No	No	No	No	Social	No
804	57	Severe	Female	White	32.44	2.1	Yes	Yes	Yes	No	Yes	Yes	No	Yes	Yes	No	No	No	No	No	Yes	1	2	2	2	5	60	1	1	Yes	Yes	No	Yes	No	No	Yes	No	No		No	No	No	Former	Social	No
805	60.4	Moderate	Male	Mixed-race	27.22	1.6	No	No	Yes	No	Yes	No	No	No	No	No		No	No	No	No	1	1	3	1	3	70	1	0	Yes	No	No	Yes	No	No	No		No		No	No	No	Yes
806	57.2	Severe	Male	Black	36.33	1.4	Yes	No	Yes	Yes	Yes	Yes	Yes	Yes	Yes	No	No	Yes	No	Yes	Yes	3	3	5	4	4	10	1	1	Yes	Yes	No	Yes	No	No	Yes	No	No		No	Yes	No	No	No	No	Yes	Yes	Yes	Yes
807	29.6	Mild	Male	Mixed-race	29.18	1.6	Yes	No	Yes	Yes	Yes	Yes	No	No	No	No	No	No	No	Yes	No	1	1	1	3	2	85	1	0	No		No	No	No	No	No		No		No	No	No	Former	Social	3+/ week	No	Yes	Yes	Yes
808	59.3	Mild	Female	Mixed-race	35.47	1.8	No	No	Yes	No	No	Yes	No	No	No	No	No	No	No	Yes	No	1	1	1	3	1	70	1	0	No		No	Yes	No	No	Yes		No		No	No	No	No	No	No
809	69.9	Severe	Female	Black	33.4	1.6	No	No	Yes	Yes	Yes	No	No	No	No	No	No	No	No	No	Yes	2	2	2	2	3	70	1	0	Yes	Yes	No	Yes	No	No	Yes	No	No		No	No	No	Former	No	No	No	No	No	No
810	47.9	Severe	Female	Black	35.64	1.8	No	No	Yes	Yes	Yes	Yes	No	Yes	No	No	No	Yes	No	No	Yes	2	1	1	2	3	80	1	0	Yes	Yes	No	Yes	No	No	Yes	Yes	No		No	No	No	No	No	No	Yes	Yes	Yes	Yes
811	53.3	Severe	Male	Black	24.94	2.3	No	No	Yes	Yes	No	No	No	No	No	No	No	Yes	No	Yes	Yes	3	2	2	3	3	50	1	0	Yes	Yes	No	No	No	No	No		No		No	No	No	No	No	3+/ week	Yes	Yes	No	No
812	40.2	Severe	Male	Black	33.36	1.5	Yes	No	Yes	No	Yes	Yes	No	No	No	No	No	No	No	Yes	Yes	1	1	3	3	4	60	1	0	Yes	Yes	No	No	No	No	No		No		No	No	No	No	Social	3+/ week	Yes	Yes	Yes	Yes
813	48.2	Mild	Female	Mixed-race	35.45	5.4	Yes	Yes	Yes	Yes	No	Yes	No	No	No	No	No	No	Yes	Yes	Yes	1	1	1	2	2	70	1	0	No		No	No	No	No	No		No		No	No	No	No	No	No	No	Yes	Yes	Yes
814	29.7	Mild	Female	Black	29.3	1.3	Yes	No	No	Yes	Yes	Yes	No	No	No	No	No	No	No	Yes	Yes	1	1	1	2	2	75	1	0	No		No	No	No	No	No		No		No	No	No	No	No	No	No	No	Yes	Yes
815	51.4	Severe	Male	Mixed-race	27.45	2.2	Yes	No	Yes	No	Yes	Yes	No	No	No	No	No	No	No	No	Yes	1	1	3	3	3	80	1	0	Yes	Yes	No	Yes	No	No	Yes	No	No		No	No	No	No	Social	3+/ week	Yes	Yes	Yes	Yes
816	53.8	Mild	Female	Black	35.17	4	Yes	No	Yes	Yes	Yes	No	No	No	No															No		No	Yes	No	No	No		No		No	No	No	No	No	No
817	53.3	Severe	Female	Black	32.66	2.2	Yes	Yes	Yes	Yes	Yes	Yes	No	No	No	Yes	No	Yes	Yes	No	Yes	3	4	4	4	5		1	1	Yes	Yes	No	Yes	No	No	Yes	No	No		No	No	No	No	No	No	Yes	Yes	Yes	Yes
818	53.1	Moderate	Male	White	29.88	1.6	No	Yes	Yes	No	Yes	No	No	No	No	No	No	No	No	Yes	Yes	1	1	1	1	2	85	1	0	Yes	No	No	No	No	No	No		No		No	No	No	No	Social	3+/ week	Yes	Yes	No	Yes
819	43.8	Severe	Male	Mixed-race	50.37	1.4	No	Yes	Yes	No	No	No	Yes	No	No	No	No	Yes	No	No	Yes	2	1	1	1	1	80	1	0	Yes	Yes	No	Yes	No	No	Yes	No	No		No	No	No	No	No	No	Yes	Yes	Yes	Yes
820	56.9	Moderate	Female	Mixed-race	23.51	1.6	Yes	Yes	Yes	No	Yes	No	No	No	No	No	No	No	Yes	Yes	No	1	1	2	1	2	80	1	0	Yes	No	No	Yes	No	No	No		No		No	No	No	No	No	No	Yes	Yes	No	Yes
821	49.5	Moderate	Female	Black	44.3	10.2	Yes	Yes	Yes	Yes	Yes	No	No	No	No	No	No	Yes	Yes	No	No	1	1	2	4	3	15	1	0	Yes	No	No	Yes	No	No	Yes	Yes	No		No	No	No	No	No	No	Yes	Yes	Yes	Yes
822	56.5	Mild	Male	White	27.97	1.6	No	No	Yes	Yes	Yes	Yes	No	No	No	No	Yes	No	No	No	Yes	1	1	2	3	4	10	1	0	No		No	No		No	No		No		No	No	No	Former	Social	3+/ week	Yes	Yes	Yes	Yes
823	63.1	Moderate	Female	Mixed-race	33.01	1.2	No	Yes	Yes	Yes	Yes	Yes	Yes	No	No	No	No	Yes	No	No	Yes	3	3	3	3	5	50	1	1	Yes	No	No	No	Yes	No	No		No		No	No	No	Former	No	No	Yes	Yes	Yes	Yes
824	66.9	Severe	Female	Black	37	2.8	Yes	No	Yes	Yes	Yes	Yes	No	No	No	No	No	No	No	Yes	Yes	4	4	4	4	4	10	1	0	Yes	Yes	No	Yes	No	No	Yes	No	No		No	No	No	No	No	No
825	70.7	Moderate	Female	Mixed-race	25.64	2	No	Yes	Yes	Yes	Yes	No	No	No	No	No	No	Yes	No	No	Yes	3	3	3	1	3	60	1	0	Yes	No	No	Yes	No	No	No		No		No	No	No	No	No	No
826	47.7	Severe	Male	Mixed-race	29.44	2.5	No	Yes	No	Yes	No	No	No	No	No	No	No	No	No	No	Yes	1	1	3	2	4	75	1	0	Yes	Yes	No	Yes	No	No	No		No		No	No	No	No	No	No
827	46.2	Moderate	Female	Black	24.69	1.6	Yes	No	Yes	Yes	Yes	Yes	No	No	No	No	No	No	Yes	No	Yes	1	1	3	3	3	75	1	0	Yes	No	No	Yes	Yes	No	No		No		No	No	No	No	No	3+/ week	Yes	Yes	Yes	Yes
828	50.3	Severe	Female	White	26.2	1.8	Yes	Yes	Yes	No	Yes	Yes	Yes	No	No	No		No	Yes	Yes	Yes	1	1	2	3	4	70	1	0	Yes	Yes	No	No	No	No	No		No		No	No	No	Former	Social	2x week
829	54.7	Moderate	Male	Mixed-race	29.21	1.7	No	No	Yes	No	Yes	No	No	No	No	No		No	No	No	No	1	1	1	1	1	99	0	0	Yes	No	No	No	No	No	No		No		No	No	No	Former	No	No
830	59.4	Moderate	Male	Black	37.48	1.5	Yes	Yes	Yes	No	Yes	Yes	No	No	No	No	No	No	No	Yes	Yes	1	1	1	3	1	40	1	0	Yes	No	No	Yes	No	No	Yes		No		No	Yes	No	Former	No	3+/ week
831	66.5	Moderate	Female	Black	23.25	2	Yes	Yes	Yes	No	Yes	No	No	No	No	No	No	No	No	Yes	Yes	1	1	2	2	2	70	1	0	Yes	No	No	No	No	No	No		No		No	No	No	No	No	No
832	37.1	Mild	Male	White	30.52	2.1	Yes	Yes	Yes	Yes	Yes	Yes	No	No	No	No	No	No	No	Yes	Yes	1	1	1	2	2	80	1	0	No		No	No	Yes	No	No		No		No	No	No	No	Social	3+/ week
833	36.2	Mild	Female	Mixed-race	28.19	2.2	Yes	Yes	Yes	Yes	Yes	Yes	No	Yes	No	Yes		Yes	Yes	Yes	Yes	1	1	3	3	3	60	1	0	No		Yes	No	No	No	No		No		No	No	No	No	Social	3+/ week
834	35.4	Moderate	Male	Mixed-race	28.41	1.4	No	No	Yes	No	Yes	Yes	No	No	No	No	No	No	Yes	No	No	1	1	1	2	1	60	1	0	Yes	No	No	Yes	No	No	No		No		No	No	No	No	Social	No	Yes	Yes	Yes	Yes
835	53.5	Moderate	Male	Black	21.23	2.1	No	Yes	Yes	No	Yes	No	No	No	No	No	No	No	No	No	Yes	1	1	2	2	2	70	1	0	Yes	No	No	No	No	No	No		No		No	No	No	No	No	3+/ week	No	Yes	Yes	No
836	32.4	Moderate	Female	Mixed-race	30.94	1.5	Yes	Yes	Yes	No	Yes	No	No	No	No	No	No	Yes	Yes	Yes	Yes	2	1	4	2	2	50	1	0	Yes	No	No	No	No	No	No		No		No	No	No	No	No	No	Yes	Yes	Yes	Yes
837	52.5	Moderate	Female	Mixed-race	32.74	1.6	No	Yes	Yes	Yes	Yes	No	No	No	No	Yes	No	No	Yes	No	Yes	1	1	1	4	1	25	1	0	Yes	No	No	No	No	No	No		No		No	No	No	No	Social	No	No	Yes	Yes	Yes
838	49.2	Severe	Male	Black	24.68	1.6	No	No	Yes	Yes	No	Yes	No	No	No	No	No	No	Yes	No	No	1	1	1	2	1	95	1	0	Yes	Yes	No	Yes	No	No	No		No		No	No	No	No	Daily	No	Yes	Yes	Yes	Yes
839	46.1	Mild	Female	Mixed-race	29.07	1.5	No	No	Yes	Yes	Yes	No									Yes	1	1	1	2	5	70	1	1	No		No	No	No	No	No		No		No	No	No	No	Social	3+/ week
840	39.9	Mild	Male	Mixed-race	21.41	1.7	Yes	No	No	No	Yes	No	No	No	No	No		No	No	Yes	No	1	1	2	1	1	60	1	0	No		No	No	Yes	No	No		No		No	Yes	No	No	Social	No
841	61.6	Mild	Female	Mixed-race	25.81	2.4	Yes	No	Yes	No	Yes	No	No	No	No	Yes	Yes	No	Yes	Yes	Yes	1	3	3	4	2	65	1	0	No		No	Yes	No	No	No		No		No	No	No	No	No	No
842	50.4	Mild	Female	Mixed-race	20.76	1.6	Yes	Yes	Yes	Yes	Yes	Yes	Yes	No	No	No		Yes	Yes	Yes	No	1	1	2	2	3	80	1	0	No		No	Yes	No	No	No		Yes	No	No	No	No	No	No	No
843	41	Mild	Female	Black	29.24	2.2	No	No	Yes	No	No	Yes	No	No	No	No	No	No	Yes	No	No	1	1	2	2	2	70	1	0	No		No	No	No	No	No		No		No	No	No	Former	Social	No
844	59.3	Severe	Male	Black	37.81	3.9	Yes	No	Yes	Yes	Yes	No	No	No	No	No	No	No	No	No	No	1	1	1	2		80	0	0	Yes	Yes	No	Yes	No	No	No		No		No	No	No	Former	No	No
845	61.1	Severe	Male	Black	24.19	1.8	No	No	Yes	No	No	No	No	No	No	Yes	Yes	No	Yes	Yes	Yes	1	1	1	1	2	80	1	0	Yes	Yes	No	Yes	No	No	Yes	No	No		No	No	No	Former	Social	3+/ week
846	43.4	Severe	Male	Mixed-race	33.21	1.9	No	Yes	Yes	No	No	No	No	No	No	No	No	No	No	Yes	No	1	1	2	1	2	70	1	0	Yes	Yes	No	Yes	No	No	No		No		No	No	No	No	Daily	3+/ week
847	50	Moderate	Male	Mixed-race	24.3	1.7	No	No	Yes	No	Yes	No	No	No	No	No	No	No	No	No	Yes	1	1	1	1	4	50	1	0	Yes	No	No	Yes	No	No	No		No		No	No	No	No	No	No
848	53.1	Severe	Male	Mixed-race	35.54	1.1	Yes	Yes	Yes	No	Yes	Yes	No	No	No	No	Yes	Yes	No	Yes	Yes	4	5	5	5	3	40	1	1	Yes	Yes	No	Yes	No	No	Yes	Yes	No		No	No	No	Former	Social	No
849	48.8	Severe	Male	Mixed-race	25.36	2.2	Yes	Yes	Yes	Yes	Yes	Yes	No	No	Yes	No	No	Yes	No	Yes	Yes	3	1	1	4	4	60	1	0	Yes	Yes	No	No	No	No	Yes	No	No		No	No	No	No	No	No
850	39.8	Moderate	Male	Mixed-race	26.32	1.4	Yes	Yes	Yes	No	No	Yes	No	No	No	No	No	No	No	No	No	1	1	3	2	2	70	1	0	Yes	No	No	No	No	No	No		No		No	No	No	No	No	No
851	32.4	Mild	Female	Black	17.9	10.9	No	No	Yes	No	No	Yes	No	No	No	No	No	No	No	No	No	1	1	1	3	2	50	1	0	No		No	No	No	No	No		No		No	No	No	No	Social	No
852	54.4	Severe	Female	White	30.3	1.8	Yes	Yes	Yes	Yes	Yes	No	Yes	Yes	No	No	Yes	Yes	Yes	Yes	Yes	3	3	3	3	5	60	1	1	Yes	Yes	No	Yes	No	No	No		No		No	No	No	No	Social	No
853	55.3	Severe	Female	Mixed-race	33.25	2	No	Yes	Yes	Yes	Yes	No	No	No	No	No	No	No	Yes	No	Yes	1	1	1	3	2	70	1	0	Yes	Yes	No	No	No	No	No		No		No	No	No	No	No	No
854	46.9	Severe	Male	Black	27.29	2.3	No	Yes	Yes	No	No	No	No	No	No	No	No	Yes	No	Yes	Yes	2	1	3	1	5		1	1	Yes	Yes	No	No	No	No	No		No		No	No	No	No	Social	No
855	28.6	Severe	Female	Mixed-race	22.67	1.9	No	Yes	No	No	Yes	Yes	No	No	No	No	No	No	No	No	No	1	1	2	2	5	80	1	1	Yes	Yes	No	No	No	No	No		No		No	No	No	No	No	2x week
856	53.8	Mild	Female	White	30.48	2.2	Yes	No	Yes	Yes	Yes	Yes	No	No	No	No	No	No	Yes	Yes	Yes	2	2	2	2	3	65	1	0	No		No	No	No	No	No		No		No	No	No	No	No
857	54.1	Moderate	Female	Mixed-race	29.02	1.5	No	No	No	Yes	Yes	No																		Yes	No	No	No	No	No	No		No		No	No	No	No	No	No
858	41.8	Severe	Female	Black	35.06	1.5	Yes	Yes	Yes	No	Yes	Yes	No	No	No	No	No	No	No	Yes	No	2	1	3	3	5	70	1	1	Yes	Yes	No	Yes	No	No	No		No		No	No	No	No	No	No
859	38.8	Mild	Male	Black	30.83	2.3	No	No	Yes	Yes	Yes	Yes	No	No	No	Yes	Yes	No	No	Yes	Yes	2	1	2	3	2	70	1	0	No		No	No	No	No	No		No		No	No	No	No	Social	No
860	57.4	Severe	Female	Mixed-race	35.65	1.3	No	Yes	Yes	Yes	Yes	Yes	No	Yes	No	No	No	Yes	No	Yes	Yes	3	3	4	2	5	10	1	1	Yes	Yes	No	Yes	No	No	No		No		No	No	No	No	No	No
861	40.1	Moderate	Female	Mixed-race	21.95	1.3	No	Yes	Yes	No	No	Yes	Yes	No	No	No	No	No	Yes	Yes	Yes	2	2	3	3	2	60	1	0	Yes	No	No	No	No	No	No		No		No	No	No	No	Social	3+/ week
862	40.8	Mild	Female	Mixed-race	25.4	2.5	No	No	Yes	No	Yes	Yes	No	No	No	Yes	Yes	No	Yes	Yes	Yes	1	1	2	3	3	50	1	0	No		No	No	No	No	No		No		No	No	No	No	No	3+/ week
863	34.3	Moderate	Male	Mixed-race	32.93	1.6	Yes	No	Yes	Yes	Yes	No	No	No	No	No	No	Yes	No	No	No	3	3	3	3	3	70	1	0	Yes	No	No	No	No	No	No		No		No	No	No	No	No	No
864	31.5	Moderate	Male	Black	35.6	1.9	No	No	Yes	No	Yes	No	No	No	No	No	No	No	No	No	Yes	1	1	1	1	4	80	1	0	Yes	No	No	No	No	No	No		No		No	No	No	No	Social	No
865	64.8	Moderate	Male	Black	26.6	1.5	No	No	Yes	Yes	No	Yes	No	No	No	No	No	No	No	No	No	1	1	2	2	1	80	1	0	Yes	No	No	No	No	No	No		No		No	No	No	No	Social	No
866	55.7	Severe	Male	Black	31.92	2.1	No	Yes	Yes	No	Yes	Yes	No	No	No	No	No	No	No	No	Yes	1	1	2	2	3	70	1	0	Yes	Yes	No	No	No	No	No		No		No	No	No	No	Social	3+/ week
867	62.8	Mild	Female	Mixed-race	35.49	1.6	Yes	Yes	No	Yes	No	No	No	Yes	Yes	Yes	Yes	Yes	Yes	No	Yes	3	3	5	3	3	20	1	1	No		No	Yes	No	No	No		No		No	Yes	No	No	No	No
868	40.4	Severe	Male	Mixed-race	27.81	3.1	No	Yes	Yes	No	Yes	Yes	No	No	Yes	No	Yes	No	Yes	No	No	1	3	4	2	5	60	1	1	Yes	Yes	No	No	No	No	No		No		No	No	No	No	Social	No
869	54.1	Severe	Female	Black	35.9	10.6	Yes	Yes	Yes	Yes	Yes	Yes	Yes	Yes	No	Yes	Yes	No	Yes	Yes	Yes	2	2	2	4	2	45	1	0	Yes	Yes	No	Yes	No	No	No		No		No	No	No	No	No	No
870	66.9	Moderate	Female	Mixed-race	32.86	10.7	Yes	Yes	Yes	Yes	Yes	No	No	No	No	No	No	Yes	Yes	No	No	2	1	2	3	1		1	0	Yes	No	No	Yes	No	No	No		No		No	No	No	Former	No	No
871	72.6	Mild	Female	White	33.86	1.6	No	Yes	Yes	No	No	Yes	No	No	No	No	No	No	No	No	No	1	1	1	1	1	90	0	0	No		No	Yes	No	No	Yes	Yes	No		No	No	No	No	No	No
872	32.9	Severe	Female	Mixed-race	37.1	2.1	Yes	No	Yes	No	Yes	No	No	No	No	No	No	No	Yes	No	No	1	1	1	2	2	90	1	0	Yes	Yes	No	No	No	No	No		No		No	No	No	No	No	No
873	71.6	Moderate	Male	Black	31.77	1.7	No	Yes	Yes	No	No	No	No	No	No	No	No	No	No	No	No	1	1	1	1	1	90	0	0	Yes	No	No	No	No	No	Yes	No	No		No	No	No	Former	No	No
874	68.6	Moderate	Male	White	25.31	3.9	No	No	Yes	No	No	No	No	No	No	No	No	No	No	No	No	1	1	1	1	1	90	0	0	Yes	No	No	No	No	Yes	No		No		No	No	No	Former	Social	No
875	51.2	Moderate	Female	Mixed-race	25.76	1.4	Yes	No	Yes	Yes	No	Yes	No	No	No	No	No	No	Yes	No	Yes	1	1	1	2	2	50	1	0	Yes	No	No	Yes	No	No	No		No		No	No	No	No	Social	3+/ week
876	62.2	Severe	Male	Mixed-race	30.82	1.9	Yes	Yes	Yes	No	Yes	No	No	No	No	No	No	No	No	Yes	No	1	1	3	3	4		1	0	Yes	Yes	No	No	No	No	No		No		No	No	No	No	No	No
877	75.5	Mild	Female	Mixed-race	28.38	3.5	No	No	No	Yes	No	No	No	No	No	Yes	Yes	No	Yes	Yes	Yes	1	1	1	3	2	80	1	0	No		No	Yes	No	No	No		No		No	No	No	No	No	No
878	79.1	Moderate	Male	Mixed-race	18.48	3.5	No	No	No	No	No	No	No	No	No	No	No	No	No	Yes	No	2	1	2	3	1	80	1	0	Yes	No	Yes	Yes	No	No	No		No		No	No	No	No	No	No
879	62.9	Moderate	Female	Black	24.27	1.8	No	Yes	Yes	No	Yes	Yes	No	No	No	Yes	Yes	No	Yes	No	No	1	1	1	1	3	60	1	0	Yes	No	No	No	No	No	No		No		No	No	No	No	No	No
880	45	Moderate	Male	Black	34.22	1.9	Yes	No	Yes	Yes	Yes	Yes	No	No	No	No	No	No	No	No	Yes	3	1	4	3	3	70	1	0	Yes	No	No	Yes	No	No	No		No		No	No	No	No	Social	3+/ week
881	50.2	Severe	Female	Mixed-race	25.64	2.6	Yes	No	Yes	Yes	Yes	Yes	Yes	No	No	No	No	No	Yes	Yes	Yes	3	1	3	3	3	70	1	0	Yes	Yes	No	No	No	No	No		No		No	No	No	No	Social	3+/ week
882	47.8	Severe	Female	Mixed-race	36.74	2	Yes	Yes	Yes	Yes	Yes	Yes	No	No	No	No	No	No	Yes	Yes	No	3	2	5	2	3	60	1	1	Yes	Yes	No	No	No	No	No		No		No	No	No	Former	Social	No
883	68.9	Moderate	Male	Mixed-race	25.48	1.9	No	No	Yes	No	Yes	Yes	No	No	No	No	No	Yes	Yes	No	No	1	1	3	2	1	50	1	0	Yes	No	No	Yes	Yes	No	Yes	Yes	No		No	No	No	Former	No	No
884	42.3	Severe	Female	Mixed-race	36.29	0.6	Yes	No	Yes	Yes	Yes	Yes	No	No	No	No	No	No	Yes	Yes	Yes	2	1	1	4	3	70	1	0	Yes	Yes	No	Yes	No	No	No		No		No	No	No	No	No	3+/ week
885	35.8	Mild	Female	Black	28.5	2.1	No	No	Yes	No	Yes	Yes	No	No	No	No	No	No	Yes	Yes	Yes	1	1	1	3	4	60	1	0	No		No	No	No	No	No		No		No	No	No	No	No	2x week
886	55.3	Moderate	Female	Mixed-race	32.22	1.4	Yes	Yes	Yes	Yes	Yes	Yes	No	No	No	No	No	No	Yes	No	Yes	1	1	1	2	1	80	1	0	Yes	No	No	Yes	No	No	Yes	Yes	No		No	No	No	Yes	No	No
887	46.4	Severe	Female	Mixed-race	47.61	1.9	Yes	Yes	Yes	No	Yes	Yes	No	No	No	No	No	No	Yes	Yes	Yes	1	1	3	3	4	50	1	0	Yes	Yes	No	No	Yes	No	No		No		No	No	No	No	Social	No
888	42.4	Moderate	Male	Mixed-race	33.84	2.4	Yes	Yes	Yes	No	Yes	Yes	No	No	No	No	No	No	No	Yes	Yes	1	1	3	3	3	40	1	0	Yes	No	No	No	No	No	No		No		No	No	No	Former	Social	3+/ week
889	44.6	Moderate	Female	Black	29.4	2.4	Yes	Yes	Yes	No	Yes	Yes	No	No	No	No	No	No	Yes	Yes	Yes	1	1	2	2	3	45	1	0	Yes	No	No	No	No	No	No		No		No	No	No	No	Social	2x week
890	56	Moderate	Female	Black	33.13	8.7	No	No	Yes	Yes	Yes	Yes	No	No	No	No	No	No	Yes	Yes	Yes	1	1	2	3	5	50	1	1	Yes	No	No	Yes	No	No	Yes	No	No		No	No	No	Former	No	No
891	63.3	Moderate	Male	Mixed-race	29.32	2	No	Yes	Yes	No	No	No	No	No	No	No	No	No	No	No	No	1	1	2	1	4	80	1	0	Yes	No	No	Yes	No	No	No		No		No	No	No	Former	No	No
892	54.6	Severe	Male	Mixed-race	25.6	2.3	No	No	Yes	No	No	No	No	No	No	No	No	No	No	No	No	1	1	1	1	2	90	1	0	Yes	Yes	No	Yes	No	No	No		No		No	No	No	No	Social	3+/ week
893	64.6	Moderate	Female	Mixed-race	28.01	1.5	Yes	Yes	Yes	No	Yes	Yes	No	No	No	No	No	No	No	No	Yes	1	1	2	2	1	70	1	0	Yes	No	No	No	No	No	No		No		No	No	No	Former	No	No
894	50.4	Moderate	Female	Black	31.25	2.4	Yes	Yes	Yes	Yes	Yes	Yes	Yes	No	No	No	Yes	No	Yes	Yes	Yes	2	2	3	3	2	70	1	0	Yes	No	No	Yes	Yes	No	No		No		No	No	No	No	No	No
895	72.3	Moderate	Male	Mixed-race	29.25	2.1	No	Yes	Yes	Yes	No	Yes	No	No	No	No	No	No	No	Yes	Yes	1	1	2	2	3	80	1	0	Yes	No	No	Yes	No	No	No		No		No	No	No	No	No	No
896	57.2	Moderate	Male	Mixed-race	25.45	2.1	No	Yes	Yes	No	Yes	No	No	No	No	No	No	No	No	No	Yes	1	1	2	1	3	80	1	0	Yes	No	No	Yes	No	No	No		No		No	No	No	No	Social	No
897	57	Moderate	Male	Mixed-race	27.04	1.6	No	No	Yes	No	Yes	No	No	No	No	No	No	No	No	No	Yes	1	1	1	2	2	75	1	0	Yes	No	No	No	No	No	No		No		No	No	No	No	No	No
898	52.7	Severe	Female	Mixed-race	32.65	3	No	No	No	Yes	No	No	No	No	No															Yes	Yes	No	Yes	No	No	No		No		No	No	No	No	No	No
899	34.3	Severe	Male	Black	32.96	2.1	No	No	Yes	No	No	Yes	No	No	No	No	No	No	No	No	No	1	1	1	3	1	80	1	0	Yes	Yes	No	No	No	No	No		No		No	No	No	No	Social	No
900	63.1	Moderate	Female	White	35.46	0	No	No	No	No	No	No	No	No	No	No	No	No	Yes	No	Yes	1	1	1	1	3	80	1	0	Yes	No	No	Yes	No	No	No		No		No	No	No	No	No	3+/ week
901	47.3	Mild	Female	White	45.14	3.7	No	Yes	Yes	Yes	Yes	No	No	No	No	No	No	No	Yes	No	Yes	1	1	3	2	4	50	1	0	No		No	Yes	No	No	Yes	No	No		No	No	No	No	No	No
902	66.9	Mild	Male	White	26.91	2.5	No	No	Yes	No	No	Yes	No	No	No	No	No	No	No	No	No	1	1	2	1	1	80	1	0	No		No	No	No	No	No		No		No	No	No	Former	No	No
903	34.1	Severe	Male	Black	33.31	1.8	Yes	No	Yes	No	Yes	No	No	No	No	No	No	No	No	Yes	Yes	1	1	1	1	1	70	0	0	Yes	Yes	No	No	No	No	No		No		No	No	No	No	No	3+/ week
904	42.7	Moderate	Female	Black	42.61	3.2	No	Yes	Yes	No	Yes	No	No	Yes	No	Yes	Yes	No	Yes	No	Yes	1	1	1	1	2	60	1	0	Yes	No	No	No	No	No	No		No		No	No	No	No	No	No
905	39.6	Moderate	Male	Mixed-race	28.69	1.7	No	Yes	Yes	No	Yes	No	No	No	No	No	No	No	Yes	No	Yes	1	1	1	1	4	45	1	0	Yes	No	No	No	No	No	No		No		No	No	No	No	No	No
906	71.8	Mild	Male	Black	33.25	4.1	Yes	No	Yes	No	Yes	Yes	Yes	Yes	No	No	No	No	No	Yes	No	1	1	1	2	1	60	1	0	No		Yes	Yes	No	No	Yes	No	No		No	No	No	No	Social	3+/ week
907	50	Moderate	Male	Mixed-race	28.72	2.1	No	No	Yes	No	Yes	Yes	No	No	No	No	No	No	No	No	Yes	1	1	1	1	4	60	1	0	Yes	No	No	Yes	No	No	No		No		No	No	No	No	Social	No
908	40.4	Severe	Female	White	30.26	1	Yes	Yes	Yes	Yes	Yes	Yes	No	No	No	No	No	Yes	No	Yes	Yes	3	3	4	4	5	20	1	1	Yes	Yes	No	No	No	No	No		No		No	No	No	No	No	No
909	65.3	Mild	Male	Mixed-race	27.3	3	No	No	No	No	No	No	No	No	No	No	No	No	Yes	No	No	1	1	1	1	1	80	0	0	No		No	Yes	No	No	Yes	No	No		No	No	No	No	No	No
910	53.3	Severe	Male	Black	25.61	1.9	No	Yes	Yes	No	Yes	Yes	No	No	No	No	No	No	No	No	Yes	1	1	2	2	3	60	1	0	Yes	Yes	No	No	No	No	No		No		No	No	No	No	No	No
911	65.7	Moderate	Male	Black	24.96	2.4	Yes	Yes	Yes	Yes	Yes	Yes	No	No	No	No	No	Yes	No	Yes	No	4	3	3	4	4	3	1	0	Yes	No	No	Yes	No	No	Yes	No	No		No	Yes	No	Former	No	3+/ week
912	56.4	Mild	Female	White	30.26	2.1	No	Yes	No	No	No	No	No	No		No	Yes													No		No	No	No	No	No		No		No	No	No	No	Social	No
913	76.5	Moderate	Female	Black	24.27	1.7	No	Yes	Yes	Yes	No	No	No	No	No	No	No	Yes	Yes	No	Yes	3	2	3	3	3	80	1	0	Yes	No	No	Yes	No	No	Yes	No	No		No	No	No	Former		No
914	52.6	Mild	Female	Black	33.67	2.4	Yes	Yes	Yes	No	Yes	Yes	No	No	No	No	Yes	No	Yes	Yes	Yes	1	1	2	2	3	55	1	0	No		No	Yes	Yes	No	No		No		No	No	No	No	No	No
915	62.5	Severe	Male	Mixed-race	30.69	2.4	Yes	Yes	Yes	No	Yes	Yes	No	No	No	No	No	No	No	Yes	No	1	1	1	1	3	80	1	0	Yes	Yes	No	Yes	No	No	No		No		No	No	No	Former	Social	No
916	37.2	Severe	Male	Black	35.8	1.7	No	Yes	Yes	Yes	Yes	No	No	No	No	No	No	Yes	No	Yes	No	1	1	1	2	2	60	1	0	Yes	Yes	No	Yes	No	No	No		No		No	No	No	No	Social	No
917	64.8	Moderate	Female	Mixed-race	32.05	3.2	Yes	No	No	Yes	Yes	Yes	No	No	No	No	No	No	Yes	No	No	1	1	1	1	3	80	1	0	Yes	No	No	Yes	No	No	No		No		No	No	No	Former	No	3+/ week
918	41.8	Severe	Male	Black	21.95	1.4	No	No	Yes	Yes	Yes	No	No	No	No	No	No	No	No	No	No	1	1	3	1	4	70	1	0	Yes	Yes	No	No	Yes	No	No		No		No	No	No		Social	No
919	37.6	Severe	Female	Black	39.27	2.6	Yes	Yes	No	Yes	Yes	Yes	No	No	No	No	No	No	Yes	No	No	1	1	1	2	3	70	1	0	Yes	Yes	No	Yes	No	No	No		No		No	No	No	No	No	No
920	44	Severe	Female	Black	35.29	1.8	No	Yes	Yes	No	Yes	No	No	No	No	No	Yes	No	Yes	Yes	Yes	1	1	3	3	1	60	1	0	Yes	Yes	No	No	No	No	No		No		No	No	No	No	Social	3+/ week
921	59.3	Moderate	Female	Black	35.88	2.9	No	Yes	Yes	No	No	No	No	No	No	Yes	Yes	No	No	No	Yes									Yes	No	No	Yes	No	No	No		No		No	No	No	No	No	No
922	35.1	Moderate	Female	Black	29.22	2.2	No	No	No	Yes	Yes	No	No	No	No	No	Yes	No	Yes	No	Yes	1	1	1	4	3	70	1	0	Yes	No	No	No	No	No	No		No		No	No	No	No	Social	No
923	39.4	Severe	Male	Black	29.52	3.4	Yes	No	No	Yes	No	Yes	No	No	No	No	No	No	Yes	No	No	1	1	1	1	2	85	1	0	Yes	Yes	No	No	No	No	No		No		No	No	No	No	No	3+/ week
924	82	Severe	Female	Mixed-race	26.71	2.3	Yes	No	Yes	Yes	No	Yes	No	No	No	No	No	No	No	No	Yes	1	1	1	1	2	90	1	0	Yes	Yes	No	Yes	No	No	No		No		No	No	No	Former	No	No
925	40.4	Moderate	Male	Mixed-race	33.37	2.8	No	No	No	No	No	No	No	No	No	No	No	No	Yes	No	Yes	1	1	1	1	1	90	0	0	Yes	No	No	No	No	No	No		No		No	No	No	No	Social	No
926	61.5	Mild	Female	White	41.53	3.5	Yes	No	No	Yes	Yes	Yes	No	No	No	No	No	Yes	No	No	No	1	2	3	4	1	60	1	0	No		No	No	Yes	No	No		No		No	No	No	No	No	2x week
927	54.4	Severe	Male	Mixed-race	27.65	1.9	Yes	Yes	Yes	Yes	Yes	Yes	No	No	No	No	No	Yes	No	Yes	Yes	4	4	4	3	4	50	1	0	Yes	Yes	No	Yes	No	No	Yes	No	No		No	No	No	No	Social	No
928	66.8	Severe	Male	Black	27.29	4.6			Yes																					Yes	Yes	No	Yes	No	No	No		No		No	No	No	No	No	No
929	71.3	Moderate	Female	Mixed-race	29.45	3.5	No	Yes	Yes	No	Yes	No	No	No	No	No	No	No	Yes	No	No	1	1	1	1	1	95	0	0	Yes	No	No	Yes	No	No	No		No		No	No	No	No	No	2x week
930	72.1	Severe	Female	Mixed-race	25.96	2.6	Yes	No	No	No	No	No	No	No	No	No	No	No	Yes	Yes	Yes	1	1	1	1	2	95	1	0	Yes	Yes	No	No	No	No	No		No		No	No	No
931	35.9	Severe	Male	Mixed-race	25.41	2.1	No	No	Yes	No	No	No	No	No	No	No	No	No	No	No	Yes	1	1	1	1	2		1	0	Yes	Yes	No	No	No	No	No		No		No	No	No	No	Social	2x week
932	27.1	Moderate	Female	Mixed-race	24.9	2.4	No	No	No	No	No	Yes	No	No	No	No	No	No	No	No	Yes	1	1	1	1	3		1	0	Yes	No	No	No	No	No	Yes	Yes	No		No	No	No	No	Daily	No
933	68.3	Severe	Female	Black	26.84	3.4	Yes	Yes	Yes	No	No	No	No	No	Yes	No	No	No	No	Yes	No	3	1	2	1	3	60	1	0	Yes	Yes	Yes	Yes	No	No	Yes	No	No		No	No	No	No	No	No
934	63.1	Severe	Male	Mixed-race	26.31	1.7	No	No	Yes	No	Yes	No	No	Yes	Yes	No	No	No	Yes	No	Yes	1	1	1	1	2	80	1	0	Yes	Yes	Yes	No	No	No	No		No		No	No	No	No	Daily	No
935	49.3	Severe	Male	Black	27.59	3	No	Yes	Yes	No	Yes	Yes	No	No	No	No	No	No	Yes	No	Yes	1	1	1	1	2	70	1	0	Yes	Yes	No	No	No	No	No		No		No	No	No	Former	Social	No
936	42.8	Severe	Male	Yellow	29.73	3.2	No	No	Yes	Yes	No	No	No	No	No	No	No	Yes	No	No	Yes	4	1	1	2	2	70	1	0	Yes	Yes	No	Yes	Yes	No	No		No		No	No	No
937	51.5	Moderate	Male	Mixed-race	27.74	11.1	Yes	Yes	No	No	No	Yes	No	No	No	No	No	No	No	No	No	1	1	1	3	1	90	1	0	Yes	No	No	Yes	No	No	No		No		No	No	No	No	No	No
938	55.7	Moderate	Female	Black	26.27	2.1	Yes	Yes	No	No	No	No	No	No	No	No	No	No	No	Yes	Yes									Yes	No	No	Yes	No	No	Yes	No	No		No	No	No	No	Social	No
939	33.4	Moderate	Female	Mixed-race	38.02	3.5	No	No	Yes	No	No	No	No	No	No	No	No	No	Yes	No	No	2	1	2	1	1	85	1	0	Yes	No	No	No	No	No	No		No		No	No	No	No	No	No
940	36	Mild	Male	Black	21.88	3.2	Yes	Yes	Yes	No	Yes	Yes	Yes	No	No	No	Yes	No	Yes	Yes	No	1	1	3	3	4	40	1	0	No		No	No	Yes	No	No		No		No	No	No	No	No	No
941	39.8	Moderate	Male	Mixed-race	43.1	1.3	Yes	Yes	No	Yes	Yes	No	No	No	No	No	No	No	No	No	No	1	1	2	1	2	75	1	0	Yes	No	No	Yes	No	No	No		No		No	No	No	No	Social	No
942	44.1	Severe	Male	Black	26.71	3.4	No	Yes	Yes	No	Yes	No	Yes	No	No	No	No	No	No	No	Yes	1	2	2	1	3	60	1	0	Yes	Yes	No	Yes	No	No	Yes	Yes	No		No	No	No	No	Social	3+/ week
943	62	Moderate	Female	Mixed-race	33.43	5.4	Yes	No	No	Yes	Yes	Yes	No	No	No	No	No	Yes	Yes	No	No	3	2	2	3	2	10	1	0	Yes	No	No	Yes	No	No	No		No		No	No	No	Former	No	No
944	54.4	Severe	Female	Mixed-race	32.2	2.5	No	No	No	No	No	No	No	No	No	No	No	No	Yes	Yes	No	1	1	1	1	1	80	0	0	Yes	Yes	No	Yes	No	No	No		No		No	No	No	No	Social	3+/ week
945	36.7	Severe	Female	Mixed-race	44.9	3.9	Yes	Yes	Yes	No	Yes	Yes	No	Yes	No	Yes	No	No	Yes	No	Yes	1	1	3	3	4	65	1	0	Yes	Yes	No	Yes	No	No	Yes	No	No		No	No	No	No	No	No
946	44.6	Severe	Female	Black	31.13	1.6	No	No	Yes	No	Yes	No	No	No	No	No	No	No	No	No	No	3	1	2	1	1	100	1	0	Yes	Yes	No	Yes	No	No	No		No		No	No	No	No	No	3+/ week
947	40.5	Severe	Male	Black	21.09	2.7	No	Yes	Yes	No	No	No	No	No	No	No	No	No	No	Yes	No	2	2	2	1	2	65	1	0	Yes	Yes	No	No	No	No	No		No		No	No	No	Yes		No
948	56.2	Severe	Female	Black	42.06	4.2	Yes	Yes	Yes	No	Yes	No	No	No	No	No	No	Yes	Yes	No	Yes	5	3	4	1	3	60	1	1	Yes	Yes	No	Yes	No	Yes	Yes	No	No		No	No	No	Former	Social	No
949	72.7	Severe	Male	Mixed-race	23.43	3.9	Yes	No	Yes	Yes	Yes	No	No	No	No	No	No	No	No	Yes	Yes	1	2	2	3	3	70	1	0	Yes	Yes	No	Yes	No	No	No		No		No	No	No	No	Social	3+/ week
950	82.9	Moderate	Female	Black	23.63	2.5	No	Yes	No	No	No	No	No	No	No	No	No	No	No	No	No	1	1	1	1	1	90	0	0	Yes	No	No	Yes	No	No	No		No		No	No	No	No	No	3+/ week
951	47.4	Severe	Female	Black	33.08	1.4	Yes	Yes	Yes	Yes	Yes	No	No	No	No	No	No	No	No	Yes	Yes	1	1	2	2	2	90	1	0	Yes	Yes	No	Yes	No	No	No		No		No	No	No	No	Social	3+/ week
952	67	Severe	Female	Black	40.28	3.7	No	No	Yes	Yes	No	Yes	No	No	No	No	No	No	Yes	Yes	No	1	1	1	1	2	60	1	0	Yes	Yes	No	Yes	No	No	Yes		No		No	No	No	No	No	No
953	74.6	Severe	Female	Black	33.75	1.6	Yes	Yes	Yes	Yes	No	No	Yes	No	No	No	No	No	Yes	Yes	No	2	1	2	2	3	90	1	0	Yes	Yes	No	Yes	No	No	Yes	No	No		No	No	No	Former	No	No
954	76	Severe	Male	White	25.78	3.5		Yes	Yes	No	Yes	No	No	No	No					No	No									Yes	Yes	No	Yes	No	No	No		No		No	No	No	No	No	No
955	43.3	Severe	Male	Black	31.35	1.6	Yes	No	Yes	Yes	Yes	No	No	No	No	No	No	No	No	Yes	No	1	1	2	3	3	60	1	0	Yes	Yes	No	No	No	No	No		No		No	No	No	No	No	No
956	64.5	Severe	Female	Mixed-race	29.6	4.1	Yes	Yes	Yes	No	Yes	Yes	No	No	No	No	No	No	Yes	Yes	Yes	1	1	3	1	3	50	1	0	Yes	Yes	Yes	No	No	No	Yes	Yes	No		No	No	No	No	No	2x week
957	54.7	Severe	Female	Black	43.29	13	Yes	Yes	Yes	Yes	Yes	Yes	No	No	No	No	No	Yes	Yes	Yes	No	4	4	4	3	5	55	1	1	Yes	Yes	No	Yes	No	Yes	Yes	No	No		Yes	No	No	Former	No	No
958	50.7	Moderate	Female	Black	27.09	1.6	No	No	No	No	No	No	No	No	No	No	Yes	No	No	Yes	No	1	1	1	1	1	95	0	0	Yes	No	No	Yes	No	No	Yes	No	No		No	No	No	No	Social	No
959	55.5	Mild	Male	White	27.44	1.6	Yes	Yes	No	Yes	Yes	Yes	No	No	No	No	No	Yes	No	Yes	Yes	2	3	3		2	70	1	0	No		No	No	No	No	No		No		No	No	No	No	Social	No
960	56.6	Severe	Female	White	28.28	3.7	Yes	Yes	Yes	Yes	Yes	Yes	No	Yes	Yes	Yes	Yes	No	Yes	Yes	No	2	2	2	5	2	40	1	1	Yes	Yes	No	No	No	No	No		No		No	No	No	Yes	No	2x week
961	63.3	Severe	Female	White	32.21	2.2	Yes	No	Yes	Yes	Yes	Yes	Yes	No	Yes	Yes	Yes	Yes	Yes	Yes	No	3	2	3	1	4	40	1	0	Yes	Yes	No	Yes	No	No	No		No		No	No	No	No	Social	No
962	35.3	Severe	Female	White	23.23	4.8	No	Yes	No	Yes	No	Yes	No	No	No	No	No	No	Yes	No	No	1	1	1	2	2	70	1	0	Yes	Yes	No	No	No	No	No		No		No	No	No	No	Social	No
963	51.9	Severe	Male	Mixed-race	27.62	1.5	Yes	Yes	Yes	Yes	Yes	Yes	No	No	No	No	No	Yes	No	Yes	Yes	3	1	1	3	4	50	1	0	Yes	Yes	No	Yes	No	No	Yes	Yes	No		No	No	No	No	Social	3+/ week
964	86	Moderate	Female	Black	29.53	4.3	No	No	Yes	No	No	Yes	No	No	No	No	No	No	Yes	Yes	Yes	1	1	1	1	1	80	0	0	Yes	No	Yes	Yes	No	No	No		No		No	No	No	No	No	No
965	59.1	Severe	Female	Mixed-race	28.18	4.3	No	Yes	Yes	No	Yes	No	No	No	No	No	No	Yes	Yes	Yes	No	3	1	3	2	4		1	0	Yes	Yes	No	No	Yes	No	No		No		No	No	No	Former	Social	No
966	57	Severe	Female	Mixed-race	28.58	2.7	No	No	No	No	No	Yes	No	No	No	No	No	No	No	No	Yes	1	3	5	3	3	60	1	1	Yes	Yes	No	No	No	No	No		No		No	No	No	No	Social	No
967	45.7	Severe	Female	Mixed-race	28.31	2.9	Yes	Yes	Yes	Yes	Yes	Yes	Yes	No	No	Yes	Yes	Yes	Yes	Yes	Yes	4	3	4	4	3	90	1	0	Yes	Yes	No	No	No	No	No		No		No	No	No	No	Social	No
968	39.4	Severe	Male	Yellow	34.89	4.1	No	No	Yes	No	Yes	No	No	No	No	No	No	No	No	No	Yes	1	1	1	1	3	50	1	0	Yes	Yes	No	No	Yes	No	No		No		No	Yes	No	No	No	No
969	29.2	Severe	Female	red	27.83	4.2	Yes	Yes	Yes	Yes	Yes	Yes	Yes	No	No	No	No	No	Yes	Yes	Yes	2	1	3	3	3	70	1	0	Yes	Yes	No	No	No	No	No		No		No	No	No	No	No	No
970	39.7	Moderate	Female	Black	26.78	4.3	Yes	No	Yes	Yes	Yes	No	No	No	No	No	No	No	Yes	Yes	No	1	1	3	3	3	50	1	0	Yes	No	No	Yes	No	No	No		No		No	No	No	No	No	No
971	62.3	Severe	Female	Mixed-race	22.31	3.4	No	No	No	No	No	No	No	No	No	No	No	No	Yes	No	No	1	1	1	1	1	80	0	0	Yes	Yes	No	No	No	No	No		No		No	No	No	Former	Social	No
972	50.6	Severe	Female	Yellow	27.1	3.2	Yes	Yes	Yes	No	No	No	No	Yes	No	No	No	No	No	No	Yes	1	1	3	3	4	55	1	0	Yes	Yes	No	No	Yes	No	No		No		No	No	No	Former	No	No
973	55.1	Moderate	Female	Black	31.68	2.6	No	No	No	No	No	No	No	No	No	No	No	No	No	Yes	No	1	1	1	1	1	80	0	0	Yes	No	No	Yes	No	No	No		No		No	No	No	No	No	No
974	64.7	Severe	Female	Black	43.44	3.8	Yes	No	Yes	Yes	Yes	Yes	Yes	No	No	No	No	No	Yes	Yes	Yes	2	1	1	2	5	30	1	1	Yes	Yes	Yes	No	No	No	No		No		No	No	No	Former	No	3+/ week
975	38.2	Severe	Female	Black	37.25	2.5	Yes	No	Yes	Yes	Yes	Yes	Yes	Yes	Yes	No	No	Yes	Yes	Yes	No	1	1	1	3	4	60	1	0	Yes	Yes	No	Yes	No	No	Yes	No	No		No	No	No	No	Social	No
976	67	Severe	Female	Black	26.45	4	No	Yes	Yes	Yes	Yes	Yes	No	No	No	No	No	No	Yes	Yes	Yes	1	1	2	2	4	60	1	0	Yes	Yes	No	Yes	Yes		Yes	No	No		No	No	No	No	No	2x week
977	56.9	Severe	Female	Mixed-race	35.66	1.8	No	No	No	No	Yes	No	No	No	No	No	No	No	Yes	No	No	3	1	2	1	1	50	1	0	Yes	Yes	No	Yes	No	No	No		No		No	No	No	No	No	No
978	42.6	Severe	Male	Black	23.48	2.1	No	No	No	No	No	No	Yes	No	No	No	No	No	No	No	No	1	1	1	3	4	79	1	0	Yes	Yes	No	No	No	No	No		No		No	No	No	No	No	No
979	55.6	Severe	Male	Black	23.83	2.1	No	No	No	No	Yes	No	No	No	No	No	No	No	No	No	No	2	1	1	2	1	75	1	0	Yes	Yes	No	No	No	No	No		No		No	No	No	No	Social	No
980	56.4	Severe	Male	Mixed-race	28.33	1.7	Yes	Yes	No	No	Yes	No	No	No	No	No	No	No	No	No	No	1	1	1	2	3	90	1	0	Yes	Yes	No	No	No	No	No		No		No	No	No	No	Social	No
981	76.4	Moderate	Female	Black	32.72	5.8	No	No	No	No	Yes	No	No	No	No	No	No	Yes	No	No	No	3	2	2	1	1	65	1	0	Yes	No	Yes	Yes	No	No	Yes	No	No		No	No	No	Former	No	No
982	67.8	Moderate	Male	Black	28.73	3.7	No	No	Yes	No	Yes	No	No	No	No	No	No	No	No	No	No	1	1	1	1	1	95	0	0	Yes	No	No	No	No	No	No		No		No	No	No	Former	No	No
983	44.8	Severe	Male	Mixed-race	30.45	1.5	No	No	Yes	No	No	No	No	No	No	Yes	No	No	No	No	No	2	1	1	1	2	90	1	0	Yes	Yes	No	No	No	No	No		No		No	No	No	No	No	3+/ week
984	41.3	Severe	Male	Mixed-race	33.86	1.2	No	Yes	No	No	No	No		No	No	No	No	No	No	No	No	1	1	1	1	3	90	1	0	Yes	Yes	No	No	No	No	No		No		No	No	No	No	Social	No
985	71.5	Moderate	Female	Mixed-race	30.85	2	No	Yes	No	No	No	No	Yes	No	No	Yes	No	No	Yes	No	Yes	4	3	3	3	1	50	1	0	Yes	No	No	Yes	No	No	No		No		No	Yes	No	No	No	No
986	66.2	Moderate	Male	Mixed-race	32.73	1.6	No	No	Yes	Yes	No	No	No	No	No	No	No	No	No	No	No	2	1	3	2	2	70	1	0	Yes	No	No	No	No	No	Yes	No	No		No	No	No	Former	Social	No
987	58.6	Moderate	Female	White	32.29	3.5	No	Yes	No	Yes	No	Yes	Yes	Yes	Yes	Yes	Yes	Yes	No	Yes	No	2	2	3	2	3	60	1	0	Yes	No	No	No	No	No	No		No		No	No	No	No	No	No
988	61.5	Severe	Male	Mixed-race	26.97	3	No	No	Yes	No	No	No	No	No	No	No	No	No	No	No	No	1	1	1	1	1	90	0	0	Yes	Yes	No	Yes	No	No	No		No		No	No	No	No	No	No
989	62	Moderate	Male	Mixed-race	24.66	4.6	No	Yes	Yes	Yes	Yes	Yes	No	Yes	Yes	No	No	Yes	No	No	No	3	2	4	2	4		1	0	Yes	No	No	No	No	No	No		No		No	No	No	No	No	3+/ week
990	41.2	Severe	Male	Black	32.6	2.9	No	No	No	No	Yes	Yes	No	No	No	No	No	No	Yes	Yes	No	1	1	3	1	3		1	0	Yes	Yes	No	No	No	No	No		No		No	No	No	No	No	No
991	61	Severe	Female	Mixed-race	33.08	2.1	No	No	No	No	Yes	No	No	No	No	No	No	No	Yes	No	No	2	3	3	1	4	50	1	0	Yes	Yes	No	No	No	No	No		No		No	No	No	Former	Social	No
992	71.9	Moderate	Female	Mixed-race	25.85	3.2	No	No	No	No	No	No	No	No	No	No	No	No	Yes	No	No	1	1	1	1	1	99	0	0	Yes	No	No	Yes	No	No	Yes	No	No		No	No	No	No	No	No
993	40.1	Severe	Female	Mixed-race	23.67	1.3	No	Yes	Yes	No	Yes	Yes	No	No	No	No	No	Yes	No	No	No	3	1	4	3	3	50	1	0	Yes	Yes	No	No	No	No	No		No		No	No	No	No	Social	3+/ week
994	51.4	Severe	Female	Black	39.04	3.8	No	No	Yes	Yes	No	No	No	No	No	No	No	Yes	Yes	No	Yes	2	1	4	3	3	70	1	0	Yes	Yes	No	No	No	No	No		No		No	No	No	No	No	3+/ week
995	50.5	Severe	Male	Black	26.61	2.5	No	Yes	Yes	No	Yes	No	No	No	No	No	No	No	No	No	Yes	1	1	3	3	3	70	1	0	Yes	Yes	No	No	No	No	No		No		No	No	No	No	Social	No
996	52.8	Moderate	Male	Black	28.08	2.8	No	No	No	No	No	No	No	No	No	No	No	No	No	No	Yes	1	1	1	1	4	80	1	0	Yes	No	No	Yes	No	No	No		No		No	No	No	No	Social	No
997	53.7	Severe	Male	Black	28.64	4.2	Yes	Yes	Yes	Yes	No	No	No	No	No	No	No	No	No	No	Yes	3	1	3	2	3	50	1	0	Yes	Yes	No	Yes	No	No	No		No		No	No	No	Former	No	No
998	53.4	Severe	Female	Black	34.57	1.6	Yes	Yes	Yes	Yes	Yes	No	No	Yes	No	Yes	No	No	Yes	No	Yes	3	2	4	3	4	50	1	0	Yes	Yes	No	No	No	No	No		No		No	No	No	No	No	No
999	64.2	Moderate	Male	Mixed-race	28.57	1.8	No	Yes	No	Yes	Yes	Yes	Yes	Yes	No	No	No	No	Yes	No	No	4	4	4	4	1	50	1	0	Yes	No	No	No	No	No	No		No		No		No	No	No	No
1000	62.9	Severe	Male	Mixed-race	32.33	2.1	No	No	Yes	No	No	No	No	No	No	Yes	No	No	No	No	No	1	1	2	1	2	85	1	0	Yes	Yes	No	No	No	No	No		No		No	No	No	No	No	No
1001	37.4	Severe	Male	Mixed-race	23.12	2.3	No	Yes	Yes	No	Yes	Yes	No	No	No	No	No	No	No	Yes	No	2	2	3	4	1	10	1	0	Yes	Yes	No	No	No	No	No		No		No	No	No	No	Social	No
1002	51.8	Severe	Male	Mixed-race	30.25	1.5	No	Yes	Yes	Yes	Yes	Yes	No	No	No	No	No	No	No	No	Yes	2	1	1	3	2	70	1	0	Yes	Yes	No	No	No	No	No		No		No	No	No	Yes	Social	No
1003	42.3	Mild	Male	Mixed-race	28.24	5	No	No	Yes	Yes	No	No	No	No	No	No	No	No	No	No	No									No		No	No	No	No	No		No		No	No	No	Yes	No	No
1004	43.3	Severe	Male	Black	28.56	2.1	No	No	No	Yes	No	No	No	No	No	No	No	No	No	No	No	1	1	1	2	2	80	1	0	Yes	Yes	No	No	No	No	No		No		No	No	No	No	Social	3+/ week
1005	51	Moderate	Female	Mixed-race	39.26	2	Yes	Yes	Yes	Yes	Yes	Yes	No	No	No	Yes	Yes	No	Yes	No	Yes									Yes	No	No	Yes	No	No	No		No		No	No	No	No	Social	No
1006	22	Severe	Female	Black	34.57	2.5	No	No	No	No	Yes	Yes	No	No	No	No	No	No	Yes	No	Yes	1	1	1	3	2	98	1	0	Yes	Yes	No	Yes	No	No	No		No		No	No	No	No	No	No
1007	49.2	Severe	Female	Black	33.01	2.1	No	No	Yes	No	No	No	No	No	No	No	No	No	No	Yes	Yes	2	1	3	2	2	88	1	0	Yes	Yes	No	No	Yes	No	No		No		No	No	No	No	No	No
1008	68.5	Severe	Female	Mixed-race	28.68	5	No	No	No	Yes	No	No	No	No	No	No	No	Yes	Yes	No	No	1	2	2	2	3	80	1	0	Yes	Yes	No	Yes	No	No	Yes	Yes	No		No	No	No	Former	No	No
1009	48.7	Severe	Female	Black	35.19	4.5	Yes	Yes	Yes	Yes	Yes	No	No	No	No	No	No	No	Yes	No	Yes	1	1	2	4	2	50	1	0	Yes	Yes	No	No	No	No	No		No		No	No	No	No	Social	3+/ week
1010	71.4	Severe	Male	Mixed-race	25.42	3.6	No	Yes	No	No	No	Yes	No	No	No	No	No	No	No	No	No	1	1	1	1	1	90	0	0	Yes	Yes	No	No	No	No	No		No		No	No	No	No	Social	No
1011	34.1	Moderate	Male	Mixed-race	34.47	3.5	No	No	Yes	No	Yes	No	No	No	No	No	No	No	No	No	No	1	1	1	1	2	90	1	0	Yes	No	No	Yes	No	No	No		No		No	No	No	No	Social	No
1012	76.6	Mild	Female	Mixed-race	30.93	5.2	No	Yes	Yes	Yes	Yes	Yes	Yes	No	No	Yes	Yes	Yes	Yes	Yes	Yes	3	3	3	3	5	40	1	1	No		No	Yes	No	No	Yes	Yes	No		No	No	No	Former	Social	No
1013	32.1	Severe	Female	Mixed-race	35.84	2.6	Yes	Yes	Yes	Yes	No	Yes	No	No	No	No	No	No	Yes	No	No	1	1	3	2	3	80	1	0	Yes	Yes	No	No	Yes	No	No		No		No	No	No	No	No	3+/ week
1014	61.8	Severe	Male	Mixed-race	29.09	2.6	No	No	No	No	No	No	No	No	No	No	No	Yes	No	No	No	5	4	4	1	2	70	1	1	Yes	Yes	No	Yes	No	No	No		No		No	No	No	Former	No	No
1015	49.4	Severe	Male	Black	31.91	3.2	No	No	Yes	No	No	No	No	No	No					No	No									Yes	Yes	No	No	No	No	No		No		No	No	No	No	No	No
1016	51.7	Severe	Male	Mixed-race	29.41	3.5	No	No	Yes	Yes	Yes	No	Yes	No	No	No	No	No	No	No	No	1	1	1	1	1	100	0	0	Yes	Yes	No	Yes	No	No	No		No		No	No	No	No	No	No
1017	35.1	Severe	Female	Black	33.19	2.1	Yes	No	Yes	No	Yes	No								No	Yes									Yes	Yes	No	No	No	No	No		No		No	No	No	No	Social	No
1018	53	Moderate	Female	Black	37.18	3.8	Yes	No	Yes	Yes	Yes	No	Yes	No	No	No	No	No	Yes	Yes	Yes	1	1	2	3	1	50	1	0	Yes	No	No	Yes	No	No	No		No		No	No	No	No	No	No
1019	57.2	Severe	Male	Mixed-race	24.79	1.8	No	No	No	No	No	Yes	No	No	Yes	No	No	No	No	No	No	1	1	1	2	1	90	1	0	Yes	Yes	No	No	No	No	No		No		No	No	No	No	No	No
1020	54.3	Moderate	Female	Mixed-race	41.26	3.7	Yes	No	Yes	Yes	Yes	Yes	No	No	No	No	No	No	Yes	No	Yes	1	1	1	2	2	60	1	0	Yes	No	No	No	No	No	No		No		No	No	No	No	No	No
1021	49	Severe	Male	Yellow	24.85	1.8	No	No	Yes	No	No	Yes	No	No	No	No	No	No	No	No	No	2	1	3	2	1	60	1	0	Yes	Yes	No	No	No	No	No		No		No	No	No	No	Social	No
1022	60.1	Severe	Male	Black	20.51	4.8	Yes	No	Yes	Yes	Yes	Yes	No	No	No	No	No	No	No	No	No	2	1	1	2	1	65	1	0	Yes	Yes	No	No	No	No	No		No		No	No	No	Former	Daily	No
1023	44.1	Severe	Female	White	35.69	1.2	Yes	No	Yes	Yes	Yes	Yes	No	No	No	No	No	No	Yes	No	No	3	1	2	3	4	40	1	0	Yes	Yes	No	No	No	No	No		No		No	No	No	No	Social	No
1024	65.6	Moderate	Female	White	26.61	4.2	Yes	Yes	Yes	Yes	No	No	Yes	No	No	No	No	No	No	No	No	3	1	2	2	3	40	1	0	Yes	No	No	Yes	No	No	No		No		No	No	No	Former	No	No
1025	53.9	Severe	Female	Mixed-race	34.45	2.1	No	No	No	No	No	No	No	No	Yes	No	No	No	Yes	No	Yes	1	1	1	1	2	90	1	0	Yes	Yes	No	No	No	No	No		No		No	No	No	No	No	No
1026	62.8	Severe	Male	Black	26.64	7.6	No	No	No	Yes	Yes	No	No	No	No	No	No	Yes	No	Yes	Yes	5	1	3	4	2	50	1	1	Yes	Yes	No	No	No	No	No		No		No	No	No	Former	No	No
1027	32.1	Severe	Male	Black	35.02	1.7	No	No	Yes	Yes	Yes	Yes	No	No	No	No	No	Yes	No	No	Yes	4	1	5	4	5		1	1	Yes	Yes	No	No	No	No	No		No		No	No	No	No	Social	No
1028	51.9	Severe	Male	Mixed-race	33.44	1.8	Yes	Yes	Yes	Yes	Yes	Yes	No	No	No	No	No	Yes	No	Yes	No	1	1	3	4	1	80	1	0	Yes	Yes	No	No	No	No	No		No		No	No	No	Former	No	No
1029	43.1	Severe	Male	Black	35.93	2.3	No	Yes	No	No	No	No	No	No	No	No	No	No	Yes	No	No	1	1	1	1	1	99	0	0	Yes	Yes	No	No	No	No	No		No		No	No	No	No	Social	No
1030	43	Severe	Female	Mixed-race	28.11	2.5	No	No	No	Yes	Yes	Yes	No	No	No	No	No	Yes	Yes	Yes	No	3	2	2	3	4	80	1	0	Yes	Yes	No	Yes	No	No	Yes	Yes	No		No	No	No	No	No	No
1031	59.2	Severe	Male	Mixed-race	29.69	4.6	Yes	No	No	Yes	Yes	No	No	No	No	Yes	Yes	Yes	Yes	No	Yes	3	1	3	3	1	70	1	0	Yes	Yes	No	Yes	No	No	Yes	No	No		No	No	No	No	No	No
1032	35.7	Severe	Male	Mixed-race	37.32	1.9	Yes	Yes	Yes	Yes	Yes	Yes	No	No	No	No	No	No	No	No	Yes	1	1	3	3	4	50	1	0	Yes	Yes	No	No	No	No	No		No		Yes	No	No	No	No	No
1033	39.5	Severe	Male	Black	38.27	2.4	Yes	No	Yes	No	No	No	No	No	No	No	No	Yes	No	No	No	2	1	3	1	1	90	1	0	Yes	Yes	No	No	No	No	No		No		No	No	No	Former	No	No
1034	70.1	Moderate	Female	Mixed-race	38.96	3.3	Yes	No	Yes	Yes	Yes	No	No	No	No	No	No	Yes	No	Yes	Yes	3	1	3	4	1	60	1	0	Yes	No	No	Yes	No	No	Yes	No	No		No	No	No	No	No	No
1035	57.8	Moderate	Male	Black	32.63	2.5	No	No	No	Yes	No	No	No	No	No	No	No	No	No	No	No	1	1	1	3	2	90	1	0	Yes	No	Yes	Yes	No	No	No		No		No	No	No	No	Social	2x week
1036	35.2	Severe	Female	Black	29.77	3.6	No	No	Yes	No	Yes	No	No	No	No	No	No	No	Yes	No	No	1	1	1	1	1	70	0	0	Yes	Yes	No	No	No	No	No		No		No	No	No	No	No	No
1037	51.9	Severe	Female	Black	28.05	3.6	Yes	No	No	No	No	No	No	No	No	No	No	No	No	No	Yes	1	1	1	1	1	100	0	0	Yes	Yes	No	No	No	No	No		No		No	No	No	No	Social	3+/ week
1038	51.9	Severe	Male	Mixed-race	28.05	3.6	Yes	No	No	No	No	No	No	No	No	No	No	No	No	No	No	1	1	1	1	2		1	0	Yes	Yes	No	No	No	No	No		No		No	No	No	No	No	No
1039	45.9	Severe	Female	Mixed-race	30.54	2.9	No	No	No	Yes	Yes	No	Yes	No	No	No	No	No	Yes	No	No	3	3	3	3	3	60	1	0	Yes	Yes	No	Yes	No	No	No		No		No	No	No	No	No	No
1040	50.8	Severe	Male	Mixed-race	24.8	4.1	No	No	Yes	Yes	Yes	Yes	Yes	No	No	Yes	Yes	Yes	No	No	Yes	4	4	4	4	5		1	1	Yes	Yes	No	No	No	No	No		No		No	No	No	No	No	No
1041	61.2	Moderate	Male	Black	21.47	2.7	No	Yes	Yes	Yes	Yes	No	Yes	No	Yes	No	No	Yes	No	No	No	5	5	5	2	2		1	1	Yes	No	Yes	No	No	No	No		No		No	No	No	Former	Social	3+/ week
1042	57.6	Severe	Female	Mixed-race	26.49	2.7	No	No	Yes	No	No	No	No	No	No	No	No	No	Yes	No	Yes									Yes	Yes	No	Yes	No	No	No		No		No	No	No	No	No	No
1043	63.8	Severe	Female	Mixed-race	31.11	3.3	No	No	No	No	Yes	No	No																	Yes	Yes	No	Yes	No	No	Yes	Yes	No		No	No	No	No	No	No
1044	69.1	Severe	Male	Mixed-race	24.92	3.1	No	No	Yes	No	Yes	No	No	No	No	No	No	No	No	Yes	No	1	1	1	2	2	80	1	0	Yes	Yes	No	Yes	No	No	No		No		No	Yes	No	Former	Daily	3+/ week
1045	48.8	Severe	Female	Mixed-race	42.98	2	No	No	No	Yes	Yes	No	No	No	No	No	No	No	Yes	No	Yes									Yes	Yes	No	No	No	No	No		No		No	No	No	No	No	No
1046	54.6	Severe	Female	Black	35.12	1.9	Yes	Yes	Yes	Yes	Yes	No								Yes	Yes									Yes	Yes	No	Yes	No	No	No		No		No	No	No	No	No	No
1047	62.6	Severe	Female	Mixed-race	36.79	2.8	Yes	No	Yes	Yes	Yes	No							Yes	No	Yes									Yes	Yes	No	Yes	Yes	No	Yes	No	No		No	No	No	No	No	No
1048	52.7	Moderate	Male	Black	32.45	1.6	Yes	Yes	Yes	No	No	No									Yes									Yes	No	No	Yes	No	No	Yes	No	No		No	Yes	No	No	No	No
1049	43.8	Moderate	Male	White	0	2.2	No	No	Yes	Yes	No	No							No	No	Yes									Yes	No	No	Yes	No	No	Yes	No	No		No	No	No	No	No	No
1050	57.7	Severe	Male	White	31.14	1.9	No	No	Yes	Yes	Yes	No	No					Yes	Yes	Yes	Yes									Yes	Yes	No	Yes	No	No	Yes	Yes	Yes	No	No	No	No	No	No	No
1051	46.5	Severe	Female	Mixed-race	26.8	2.5	No	No	Yes	No	Yes	No						No	No	No	Yes									Yes	Yes	No	Yes	No	No	Yes	No	No		No	No	No	No	No	No
1052	59.6	Severe	Male	White	37.09	3.2	Yes	Yes	Yes	Yes	Yes	Yes	No	No	No	No	No	Yes	No	Yes	Yes	4	4	5	4	2	80	1	1	Yes	Yes	No	No	No	No	Yes	No	No		No	No	No	Former	Daily	No
1053	30.3	Severe	Female	Black	35	3.2	No	No	Yes	Yes	Yes	Yes	No	No	No	No	No	No	Yes	Yes	No	3	3	2	3	3	50	1	0	Yes	Yes	No	No	No	No	No		No		No	No	No	Former	Social	No
1054	36.9	Severe	Male	Black	29.74	2.8	No	No	Yes	Yes	Yes	Yes	No	No	No	No	No	No	Yes	No	Yes	3	3	4	3	4	40	1	0	Yes	Yes	No	No	No	No	No		No		No	No	No	No	No	No
1055	48.6	Mild	Male	Mixed-race	22.84	5.6	No	Yes	No	Yes	No	No	No						No	No	Yes									No		No	No	Yes	No	No		No		No	No	No	No	No	No
1056	74.8	Severe	Male	White	33.5	3.6	Yes	Yes	No	Yes	No	No	Yes	No	No	No	No	No	Yes	No	Yes	1	1	2				0	0	Yes	Yes	No	Yes	No	No	Yes		No		No	No	No	Former	Social	No
1057		Severe	Female	White	24.52	2	No	No	No	No	Yes	No	No	No	No	No	No	No	No	No	Yes	1	1	2	1	2	70	1	0	Yes	Yes	No	No	No	No	Yes	No	No		No	No	No	No	Social	No
1058	46.9	Mild	Female	Mixed-race	28.76	2.6	No	Yes	Yes	Yes	No	No								No	No									No		No	Yes	No	No	No		No		No	No	No	No	No	No
1059	56.5	Severe	Female	Mixed-race	26.13	3.8	Yes	No	Yes	No	Yes	No	Yes	No	No	Yes	Yes	No	Yes	Yes	Yes	1	1	1	3	2	90	1	0	Yes	Yes	No	Yes	No	No	No		No		No	No	No	Former	No	No
1060	56.5	Severe	Female	Mixed-race	31.59	4.3	Yes	Yes	No	Yes	Yes	No	Yes	No	No	Yes	Yes	Yes	Yes	Yes	Yes	3	3	4	4	4	60	1	0	Yes	Yes	No	No	No	No	No		No		No	No	No	No	No	No
1061	46.5	Severe	Male	Black	24.95	4.1	No	No	Yes	No	Yes	No	No	No	No	No	No	No	No	No	No	1	1	2	1	1	70	1	0	Yes	Yes	No	No	No	No	No		No		No	No	No	No	Social	No
1062	54.2	Severe	Female	Black	24.39	3.7	No	No	Yes	Yes	Yes	No	No	No	No	No	No	No	Yes	No	Yes	1	1	1	3	4	50	1	0	Yes	Yes	No	No	No	No	No		No		No	No	No	No	No	3+/ week
1063	49.9	Severe	Male	Black	24	3.2	Yes	No	No	Yes	Yes	No	No	No	No	No	No	No	Yes	No	Yes	1	1	1	2	1	50	1	0	Yes	Yes	No	No	No	No	Yes	No	No		No	No	No	No	Social	No
1064	59.1	Moderate	Male	Black	0	4.5	No	Yes	No	No	Yes	Yes	No	No	No	No	No	No	Yes	No	No	1	1	1	1	1	80	0	0	Yes	No	No	No	No	No	No		No		No	No	No	Former		3+/ week
1065	74.1	Moderate	Female	Mixed-race	30.08	3.8	Yes	No	No	Yes	No	Yes	No	No	No	No	No	No	Yes	Yes	No	1	1	1	3	4	60	1	0	Yes	No	No	No	No	No	Yes		No		No	No	No	No
1066	72.3	Severe	Male	White	22.09	2.9	No	No	Yes	No	Yes	No	No	No	No	No	No	No	No	No	No	1	1	2	1	1	50	1	0	Yes	Yes	No	Yes	No	Yes	Yes		No		No	No	No	Former	No	No
1067	60.8	Moderate	Male	Mixed-race	26.59	3.4	No	No	Yes	No	No	No	No	No	No	No	No	No	No	No	No	1	1	1	1	1	90	0	0	Yes	No	No	No	No	No	No		No		No	No	No	Former		No
1068	70.8	Severe	Male	Mixed-race	23.81	4.6	No	Yes	No	No	No	No	Yes		No	No	No	No	No	No	No	1	1		1	1	60	0	0	Yes	Yes	No	Yes	No	No	No		No		No	No	No	Former	No	No
1069	34.3	Severe	Male	White	28.8	2.8	No	No	Yes	No	No	No	No	No	Yes	No	No	No	No	No	Yes	1	1	1	1	1	90	0	0	Yes	Yes	No	No	No	No	No		No		No	No	No	No	Social	3+/ week
1070	58.3	Severe	Male	Black	30.33	2.1	No	No	Yes	No	No	No	No	No	No	No	No	No	No	No	Yes	3	1	1	1	3	90	1	0	Yes	Yes	No	Yes	No	No	No		No		No	No	No	No	Social	No
1071	39.7	Severe	Female	Mixed-race	34.17	2.7	No	No	No	No	Yes	Yes	No	No	No	No	No	No	Yes	No	No	1	1	2	2	2	80	1	0	Yes	Yes	No	No	No	No	No		No		No	No	No	No	No	3+/ week
1072	40	Moderate	Male	White	27.36	2.6	No	Yes	No	Yes	Yes	Yes	No	No	No	No	No	No	No	No	Yes	1	1	1	1	3	75	1	0	Yes	No	No	No	No	No	Yes	No	No		No	No	No	No	Social	No
1073	51.2	Moderate	Male	Mixed-race	27.02	2.2	No	Yes	No	Yes	No	No	Yes	No	No	No	Yes	No	No	No	No	2	2	2	3	2	50	1	0	Yes	No	No	No	No	No	No		No		No	No	No	No	Social	3+/ week
1074	51.8	Moderate	Male	Black	27.9	2.8	Yes	No	No	Yes	Yes	No	No	No	No	No	No	No	Yes	No	No	1	1	2	2	3	80	1	0	Yes	No	No	Yes	No	No	No		No		No	No	No	No	Social	No
1075	62.6	Severe	Female	Mixed-race	22.87	4.2	No	Yes	No	Yes	Yes	No	No	No	No	No	No	Yes	No	No	Yes	4	2	5	4	1	60	1	1	Yes	Yes	No	Yes	No	No	Yes	No	Yes	No	No	No	No	No	No	No
1076	44.1	Severe	Male	Black		3.3	Yes	Yes	Yes	No	Yes	Yes	No	No	No	No	No	Yes	No	Yes	Yes	2	2	3	2	1	70	1	0	Yes	Yes	No	No	No	No	No		No		No	No	No	No	No	No
1077	57	Severe	Male	Mixed-race	29.66	2.4	No	Yes	Yes	No	No	No	No	No	No	No	No	No	No	No	No	1	1	1	1	2	80	1	0	Yes	Yes	No	No	No	No	Yes	No	No		No	No	No	No	No	3+/ week
1078	63.5	Mild	Female	Mixed-race	32.47	7	Yes	Yes	Yes	Yes	Yes	Yes	Yes	No	No	No	No	No	No	Yes	Yes	1	3	3	3	3	40	1	0	No		No	Yes	No	No	No		No		No	No	No	No	No	No
1079	55.5	Severe	Male	Mixed-race	34.28	1.8	No	No	No	No	No	No	No	No	No	Yes	Yes	No	No	No	Yes	1	1	2	1	4	70	1	0	Yes	Yes	No	Yes	No	No	Yes	No	No		No	No	Yes	No	No	No
1080	61.1	Severe	Female	Black	32.07	3	No	No	No	Yes	No	No	No	No	No	No	No	No	Yes	No	No	1	1	1	2	2	99	1	0	Yes	Yes	No	Yes	No	No	Yes	No	No		No	No	No	Former	No	3+/ week
1081	59	Severe	Male	Black	29.94	2.1	No	No	Yes	No	Yes	No	No	No	No	No	No	No	No	No	No	1	1	1	1	3	90	1	0	Yes	Yes	No	No	No	No	No		No		No	No	No	No	Social	No
1082	51.2	Moderate	Female	Mixed-race	21.64	4.9	No	Yes	Yes	No	Yes	No	Yes	No	No	No	No	No	Yes	No	Yes	1	1	2	1	4	50	1	0	Yes	No	No	No	No	No	No		No		No	No	No	No	Social	No
1083	69.3	Severe	Male	Black	28.59	2.4	No	Yes	No	Yes	No	Yes	No	No	No	No	No	No	No	No	Yes	2	1	2	2	3	65	1	0	Yes	Yes	Yes	Yes	No	No	Yes	No	No		No	No	No	No	No	No
1084	35.4	Severe	Female	Mixed-race	38.34	2.3	No	Yes	Yes	No	Yes	No	No	No	No	No	No	No	No	No	No	1	1	1	1	1	96	0	0	Yes	Yes	No	No	No	No	No		No		No	No	No	No	No	3+/ week
1085	33.4	Severe	Male	Black	28.38	1.7	No	No	Yes	No	Yes	Yes	No	No	No	No	No	No	No	No	No	1	1	1	3	1	75	1	0	Yes	Yes	No	No	No	No	No		No		No	No	No	No	Social	2x week
1086	46.7	Severe	Male	Black	30.04	1.7	No	Yes	No	No	No	No	No	No	No	No	No	No	No	No	No	1	1	1	1	1	100	0	0	Yes	Yes	No	Yes	No	No	No		No		No	No	No	No	Social	No
1087	52.2	Severe	Male	Yellow	31.36	1.6	No	No	Yes	Yes	No	Yes	No	No	No	No	No	No	No	No	No	1	1	2	3	4	60	1	0	Yes	Yes	No	Yes	No	No	No		No		No	No	No	Former	Social	No
1088	49.4	Severe	Male	Black	24.32	2.4	No	Yes	Yes	Yes	No	No	No	No	No	No	No	No	Yes	No	No	1	1	1	1	1	98	0	0	Yes	Yes	No	No	No	No	No		No		No	No	No	No	Social	3+/ week
1089	35.6	Severe	Male	Mixed-race	30.55	3.4	No	Yes	Yes	No	Yes	Yes	No	No	No	No	No	No	No	Yes	No	1	1	2	1	1	80	1	0	Yes	Yes	No	No	No	No	Yes	No	No		No	No	No	No	Social	2x week
1090	40.4	Severe	Female	Mixed-race	4.01	3.5	Yes	No	No	Yes	Yes	Yes	No	No	No	No	No	Yes	No	Yes	No	2	2	5	3	2	80	1	1	Yes	Yes	No	Yes	No	No	Yes	No	No		No	No	No	No	Social	No
1091	53.6	Severe	Female	Black	26.71	2.6	No	No	Yes	No	Yes	No	No	Yes	No	No	No	Yes	No	Yes	Yes	1	3	2	3	1	50	1	0	Yes	Yes	No	Yes	No	No	Yes	No	No		No	No	No	Former	Social	No
1092	62.4	Severe	Female	White	34.11	2	No	No	No	No	No	No	No	No	No	No	No	No	Yes	Yes	No	1	1	1	1	2	92	1	0	Yes	Yes	No	No	No	No	No		No		No	No	No	No	No	No
1093	49.6	Severe	Female	White	28.68	2.3	No	No	Yes	Yes	Yes	No	Yes	No	No	No	No	No	No	No	Yes	1	1	2	1	4	80	1	0	Yes	Yes	No	No	No	No	No		No		No	No	No	No	No	No
1094	53	Severe	Female	Black	26.92	5.5	No	Yes	Yes	No	Yes	Yes	No	No	No	No	Yes	No	Yes	Yes	Yes	2	1	2	2	4	70	1	0	Yes	Yes	No	Yes	No	No	No		No		No	No	No	No	Social	No
1095	61	Severe	Female	Black	41.36	2.3	No	No	Yes	Yes	Yes	Yes	No	No	No	No	No	No	Yes	Yes	No	1	1	1	2	2	80	1	0	Yes	Yes	No	Yes	No	No	Yes	No	No		No	No	No	No	No	No
1096	58.1	Mild	Male	Mixed-race	29.87	2.3	No	No	No	Yes	Yes	No	No	No	No	No	No	No	No	No	Yes	1	1	3	4	2	60	1	0	No		No	Yes	No	No	Yes		No		No	No	No	Former	No	3+/ week
1097	59.6	Severe	Female	Mixed-race	32.88	5.3	No	Yes	Yes	No	Yes	No							Yes	No	Yes									Yes	Yes	No	Yes	No	No	Yes	No	No		No	No	No	No	No	No
1098	29.9	Moderate	Female	Black	39.8	1.8	No	No	Yes	Yes	Yes	No	No	No	No	No	No	No	Yes	No	Yes	1	1	1	1	5	80	1	1	Yes	No	No	Yes	No	No	No		No		No	No	No	No	Social	No
1099	62.5	Mild	Female	Mixed-race	47.02	4.1	No	No	Yes	No	Yes	No	No	No	No	No	No	Yes	Yes	Yes	Yes	5	5	5	5	5	50	1	1	No		No	Yes	No	No	No		No		No	No	No	Former	No	No
1100	69.4	Mild	Male	Black	24.74	3.4	No	Yes	No	No	No	No	No	No	No	No	No	No	No	No	No	1	1	1	1	3	80	1	0	No		No	No	No	No	No		No		No	No	No	No	Social	No
1101	46.8	Severe	Female	Mixed-race	32.11	2.2	No	Yes	No	No	Yes	Yes	No	No	No	No	No	No	Yes	Yes	Yes	1	1	1	1	1	70	0	0	Yes	Yes	No	No	No	No	No		No		No	No	No	No	No	No
1102	58.4	Severe	Male	Black	24.34	2.9	No	No	Yes	No	No	No	No	No	No	No	No	No	No	No	No	1	1	1	1	1	90	0	0	Yes	Yes	No	No	No	No	No		No		No	No	No	No	No	No
1103	53.5	Severe	Male	Mixed-race	32.82	2.3	No	No	No	No	No	No	No	No	No	No	No	No	No	No	Yes	1	1	1	1	1	80	0	0	Yes	Yes	No	No	No	No	No		No		No	No	No	No	No	No
1104	45.5	Moderate	Male	Black	21.18	3.7	No	No	No	No	No	No	No	No	No	No	No	Yes	No	No	No	4	2	3	2	2	80	1	0	Yes	No	No	No	No	No	No		No		No	No	No	No	Social	2x week
1105	43.1	Severe	Male	White	34.38	2.4	Yes	Yes	Yes	Yes	Yes	No	No	No	No	No	No	Yes	Yes	No	No	1	1	3	3	3	60	1	0	Yes	Yes	No	Yes	No	No	No		No		No	No	No	No	Social	3+/ week
1106	27.1	Severe	Male	White	34.79	2.6	No	Yes	Yes	No	No	Yes	No	No	No	No	No	No	Yes	Yes	Yes	1	1	1	3	4	80	1	0	Yes	Yes	No	No	No	No	No		No		No	No	No	No	No	No
1107	49.3	Severe	Male	White	29.27	3.1	No	No	No	No	No	No	No	No	No	No	No	Yes	Yes	No	No	2	1	2	1	2	70	1	0	Yes	Yes	No	No	No	No	No		No		No	No	No	No	No	3+/ week
1108	51	Severe	Female	Black	39.03	2	Yes	No	Yes	No	Yes	Yes	No	No	No	No	No	No	Yes	Yes	Yes	3	2	2	2	4	70	1	0	Yes	Yes	No	Yes	No	No	No		No		No	No	No	No	No	No
1109	85.1	Severe	Male	White	28.73	4.1	No	No	No	No	Yes	No	No	No	No	No	No	Yes	No	Yes	Yes	4	4	4	3	2	60	1	0	Yes	Yes	Yes	Yes	No	No	Yes		Yes	No	No	Yes	No	Former	No	No
1110	74.1	Moderate	Female	Mixed-race	36.53	4.1	Yes	Yes	Yes	Yes	Yes	No	No	No	No	No	No	Yes	No	No	Yes	4	4	4	4	3	70	1	0	Yes	No	Yes	Yes	No	No	No		No		No	Yes	No	Former	No	No
1111	59.6	Severe	Male	Mixed-race	23.04	4.4	No	No	Yes	No	Yes	Yes	No	No	No	Yes	Yes	No	No	No	Yes	1	1	1	1	2	80	1	0	Yes	Yes	No	Yes	No	No	No		No		No	No	No	No	No	2x week
1112	53.4	Severe	Male	White	28.67	2.9	No	Yes	Yes	No	No	No	No	No	No	No	No	No	No	No	Yes	1	1	1	1	2	80	1	0	Yes	Yes	No	Yes	No	No	Yes	Yes	Yes	No	No	No	No	No	Social	3+/ week
1113	48.6	Severe	Male	Black	33.99	1.8	No	No	No	No	No	No	No	No	No	No	No	No	No	No	No	1	1	1	1	1	90	0	0	Yes	Yes	No	No	No	No	No		No		No	No	No	No	Social	No
1114	51.3	Severe	Male	Mixed-race	33.64	2.8	Yes	No	No	No	No	Yes	No							No	Yes									Yes	Yes	Yes	Yes	No	No	No		No		No	No	No	No	No	No
1115	55.3	Severe	Female	Black	33.13	3.8	No	Yes	Yes	No	No	Yes	No	No	No	No	No	No	Yes	No	Yes	1	1	1	1	3	80	1	0	Yes	Yes	No	Yes	No	No	Yes	No	No		No	No	No	No	Social	No
1116	69.8	Severe	Male	Mixed-race	21.77	4.9	No	No	Yes	Yes	Yes	No	No		No	No	No	Yes	No	No	No	5	3	5	2	1	20	1	1	Yes	Yes	No	Yes	No	No	Yes	Yes	Yes	No	No	No	No	Former	No	No
1117	58	Severe	Female	Mixed-race		2.6	No	No	Yes	No	Yes	No	Yes	No	No	No	No	No	Yes	Yes	Yes	1	1	1	1	3	80	1	0	Yes	Yes	No	Yes	No	No	No		No		No	No	No	Former	Social	No
1118	43.3	Severe	Male	White	27.46	1.8	No	Yes	Yes	No	No	No	No	No	No	No	No	No	No	No	No	1	1	1	1	1	90	0	0	Yes	Yes	No	No	No	No	No		No		No	No	No	No	No	No
1119	49.5	Severe	Male	Black	28.16	2.5	No	No	Yes	No	No	No						Yes	No	No	Yes									Yes	Yes	No	No	No	No	No		No		No	No	No	Former	Social	No
1120	64.7	Severe	Male	Black	33.99	3.5	No	No	No	Yes	No	No	No	No	No	No	No	No	No	No	No	1	1	1	2	3	80	1	0	Yes	Yes	No	Yes	No	No	Yes	No	No		No	No	No	No	Social	3+/ week
1121	47.1	Moderate	Female	Black	40.48	3.1	Yes	No	Yes	No	Yes	Yes	No	No	No	Yes	Yes	Yes	Yes	Yes	Yes	4	5	4	5	4	10	1	1	Yes	No	No	Yes	No	No	No		No		No	No	No	No	No	No
1122	35.3	Moderate	Female	Black	31.47	1.9	No	No	No	No	Yes	No	No	No	No	No	No	No	Yes	No	No	1	1	1	1	2	60	1	0	Yes	No	No	No	No	No	No		No		No	No	No	No	Social	No
1123	43.9	Severe	Male	Black	43.48	2.4	Yes	No	No	Yes	Yes	No	No	No	No	No	No	No	No	No	No	2	1	1	1	2	100	1	0	Yes	Yes	No	No	No	No	No		No		No	No	No	No	Social	3+/ week
1124	56.3	Severe	Female	Mixed-race	23.81	2.4	Yes	Yes	Yes	No	Yes	Yes	No	No	No	No	No	Yes	No	No	No	1	1	2	1	2	80	1	0	Yes	Yes	Yes	No	No	No	No		No		No	No	No	No	Social	3+/ week
1125	41.9	Severe	Female	White	30.44	3.7	No	Yes	No	No	No	No	No	No	No	No	No	Yes	No	No	No	2	1	2	4	1	80	1	0	Yes	Yes	No	No	No	No	No		No		No	No	No	No	Social	No
1126	65.4	Severe	Male	Mixed-race	21.48	2.9	No	No	No	No	Yes	No	No	No	No	No	No	No	No	No	No	2	2	1	1	1	80	1	0	Yes	Yes	No	Yes	No	No	Yes	No	No		No	No	No	No	No	3+/ week
1127	55	Mild	Male	Black	27.81	2	No	Yes	Yes	Yes	No	No	No	No	No	No	Yes	No	No	No	Yes	1	1	1	2	3	65	1	0	No		No	No	No	No	No		No		No	No	No	No	No	3+/ week
1128	57.4	Severe	Male	Black	29.63	4.5	No	No	Yes	No	No	No	Yes	No	No	No	No	No	No	No	No	1	1	1	2	1	80	1	0	Yes	Yes	No	Yes	No	No	No		No		No	No	No	Former	No	No
1129	37.1	Severe	Male	White	29.9	2.5	No	No	Yes	Yes	Yes	No	Yes	No	No	No	No	Yes	Yes	No	Yes	4	4	4	4	5	40	1	1	Yes	Yes	No	Yes	No	No	No		No		No	No	No	No	No	No
1130	59.8	Severe	Female	Mixed-race	30.3	0	Yes	No	No	No	No	No	No	No	No	No	No	No	Yes	Yes	Yes	1	1	1	1	2	90	1	0	Yes	Yes	No	No	No	No	No		No		No	No	No	No	Social	No
1131	58.6	Severe	Female	Black	28.8	2.8	No	No	No	No	No	No	No	No	No	No	No	No	Yes	Yes	No	1	1	1	1	1	81	0	0	Yes	Yes	No	No	No	No	No		No		No	No	No	No	No	3+/ week
1132	55.7	Severe	Female	Black	32.98	3.5	No	Yes	Yes	No	Yes	Yes	No	No	Yes	No	No	Yes	No	Yes	Yes	2	2	3	3	4		1	0	Yes	Yes	No	Yes	No	No	No		No		No	No	No	No	No	No
1133	67.1	Severe	Male	Mixed-race	33.68	6.6	No	No	Yes	Yes	No	No								No	No	3	1	2	3	1	60	1	0	Yes	Yes	No	No	No	No	No		Yes	No	No	No	No	No	Daily	No
1134	33.4	Severe	Female	Mixed-race	36.67	2.4	Yes	Yes	Yes	Yes	Yes	Yes	No	No	No	No	No	No	Yes	Yes	Yes	1	1	3	3	4	50	1	0	Yes	Yes	No	No	No	No	No		No		No	No	No	No	No	No
1135	45.1	Severe	Female	White	30.38	3.6	No	No	No	No	No	No	No	No	No	No	No	No	Yes	No	No	1	1	3	1	3	80	1	0	Yes	Yes	No	No	No	No	No		No		No	No	No	No	No	No
1136	36.7	Severe	Female	Mixed-race	30.18	2.4	No	No	Yes	No	Yes	Yes																		Yes	Yes	No	Yes	No	No	No		No		No	No	No	No	Social	No
1137	42.8	Severe	Male	Mixed-race	28.98	2	No	Yes	Yes	No	No	Yes	No	No	No	No	No	No	No	Yes	No	1	1	1	2	1	86	1	0	Yes	Yes	No	No	No	No	No		No		No	No	No	No	Social	3+/ week
1138	48	Severe	Female	Black	22.59	5.7	Yes	Yes	Yes	Yes	No	No	No	No	No	No	No	No	Yes	Yes	Yes	1	1	2	3	4	45	1	0	Yes	Yes	No	No	No	No	Yes	No	No		No	No	No	No	Social	3+/ week
1139	60.3	Moderate	Male	Mixed-race	41.81	2.2	Yes	No	Yes	Yes	No	Yes	No	No	No	No	No	No	No	No	Yes	1	1	1	2	2	60	1	0	Yes	No	No	No	No	No	No		No		No	No	No	Former	Social	No
1140	54.2	Moderate	Male	Black	26.26	3.9	No	No	No	No	No	No	No	No	No	No	No	No	Yes	No	No	1	1	1	1	1	80	0	0	Yes	No	No	No	No	No	No		No		No	No	No	No	No	3+/ week
1141	49.4	Moderate	Female	Black	37.73	3.4	Yes	Yes	Yes	Yes	Yes	Yes	Yes	No	No	Yes	Yes	Yes	Yes	Yes	No	2	1	3	3	3	50	1	0	Yes	No	No	Yes	No	No	No		Yes	No	No	No	No	No	No	No
1142	34.5	Severe	Female	Mixed-race	27.93	2.7	Yes	No	Yes	No	Yes	Yes	No	No	Yes	No	No	No	Yes	No	No	1	1	2	2	3	90	1	0	Yes	Yes	No	No	No	No	No		No		No	No	No	No	Social	No
1143	78	Severe	Male	Black	31.98	3.1	No	No	Yes	Yes	No	No	No	No	No	No	No	No	No	No	Yes	1	1	1	2	2	55	1	0	Yes	Yes	No	No	Yes	No	No		No		No	No	No	Former	Social	No
1144	43.8	Severe	Female	Black	38.03	3.6	No	Yes	No	Yes	Yes	Yes	No	No	No	No	No	No	Yes	No	Yes	1	1	1	4	1	60	1	0	Yes	Yes	No	No	No	No	No		No		No	No	No	No	Social	3+/ week
1145	67.5	Severe	Female	Mixed-race	22.91	6.4	No	No	No	No	No	No	No	No	No	No	No	No	Yes	No	No	1	1	1	1	2	100	1	0	Yes	Yes	No	Yes	Yes	No	No		No		No	No	No	No	No	No
1146	51	Moderate	Female	Mixed-race	23.31	3.7	Yes	No	Yes	Yes	Yes	Yes	No	No	No	No	No	No	No	No	No	1	1	2	3	1	80	1	0	Yes	No	No	Yes	No	No	No		No		No	No	No	No	No	No
1147	44	Severe	Male	White	23.81	2.5	No	No	Yes	Yes	No	Yes	No	No	No	No	No	No	No	No	No	4	4	4	4	1	50	1	0	Yes	Yes	No	No	No	No	No		No		No	No	No	No	No	No
1148	50.3	Moderate	Female	Mixed-race	35.94	2.1	No	No	Yes	No	No	No	No	No	No	No	Yes	No	No	No	Yes	1	1	1	1	3	95	1	0	Yes	No	No	No	No	No	No		No		No	No	No	No	No	No
1149	48.1	Severe	Female	Mixed-race	26.52	3.9	No	Yes	Yes	Yes	Yes	No	No	No	Yes	No	No	No	Yes	No	Yes	1	1	2	1	1	70	1	0	Yes	Yes	No	No	Yes	No	No		No		No	No	No	No	No	3+/ week
1150	63.6	Moderate	Male	Mixed-race	25.39	2.4	Yes	No	Yes	Yes	No	No	No	No	No	No	No	No	No	No	No	1	1	1	2	1	85	1	0	Yes	No	No	No	No		Yes	No	No		No	No	No	Former	Social	No
1151	32.1	Severe	Female	Mixed-race	22.44	2.3	Yes	Yes	Yes	Yes	Yes	No	No	No	No	No	No	No	No	No	No	1	1	1	2	2	55	1	0	Yes	Yes	No	No	No	No	No		No		No	No	No	No	No	No
1152	28.5	Severe	Female	Mixed-race	33.53	2.4	No	No	No	No	No	No	No	No	No	No	No	No	Yes	No	No	1	1	1	1	2	98	1	0	Yes	Yes	No	No	No	No	No		No		No	No	No	No	Social	2x week
1153	45.7	Severe	Male	Mixed-race	29.6	3.1	Yes	Yes	Yes	Yes	Yes	Yes	No	No	No	No	No	No	Yes	Yes	Yes	1	1	1	1	1	50	0	0	Yes	Yes	No	No	No	No	No		No		No	No	No	No	Social	No
1154	57.8	Moderate	Male	Black	35.66	3.3	Yes	No	Yes	Yes	No	Yes	No	No	No	No	No	No	No	No	Yes	1	1	1	2	1	50	1	0	Yes	No	No	No	No	No	No		No		No	No	No	Former	Social	No
1155	51.3	Severe	Female	Mixed-race	31.38	3.8	Yes	Yes	Yes	Yes	Yes	Yes	Yes	No	No	No	No	Yes	Yes	Yes	Yes	4	4	4	3	3	50	1	0	Yes	Yes	No	Yes	No	No	Yes	No	No		No	No	No	No	Social	No
1156	49.9	Severe	Male	White	42.81	3.5	No	No	No	Yes	No	No	No	No	No	No	No	No	No	No	Yes	1	1	1	2	4	70	1	0	Yes	Yes	No	No	No	No	No		No		No	No	No	No	Social	3+/ week
1157	58.5	Severe	Female	Black	31.89	3.3	Yes	No	Yes	Yes	Yes	No	No	No	No	No	No	No	Yes	No	No	1	1	1	4	2	90	1	0	Yes	Yes	No	No	No	No	No		No		No	No	No	Former	Social	No
1158	61.3	Mild	Female	Mixed-race	29.78	5.1	No	No	No	No	Yes	No	Yes	No	No	No	No	No	Yes	No	No	1	1	1	2	3	80	1	0	No		No	Yes	No	No	No		No		No	No	No	No	No	No
1159	52.8	Severe	Male	Mixed-race	27.51	2.3	Yes	Yes	No	Yes	Yes	No	Yes	No	No	No	No	No	No	Yes	Yes	1	1	3	4	4		1	0	Yes	Yes	No	Yes	No	No	No		No		No	No	No	No	Social	No
1160	39.8	Mild	Female	Mixed-race	30.92	5.1	Yes	No	Yes	No	Yes	Yes	No	No	No	No	No	No	No	No	No	1	1	1	3	1	75	1	0	No		No	No	No	No	No		No		No	No	No	No	No	No
1161	66.4	Moderate	Male	Black	24.44	6.1	No	No	Yes	No	No	No	No	No	No	No	No	No	No	No	No	1	1	2	2	1	80	1	0	Yes	No	No	Yes	No	No	Yes	No	No		No	No	No	Former	Daily	No
1162	47.4	Severe	Male	Mixed-race	35.92	5.1	No	No	Yes	No	Yes	No	No	No	No	No	No	No	No	No	No	2	1	2	3	2	50	1	0	Yes	Yes	No	No	No	No	No		No		No	No	No	Former	No	No
1163	45	Moderate	Male	Black	26.49	2.5	No	No	Yes	No	No	No	No	No	No	No	No	No	No	No	No	1	1	1	1	1	95	0	0	Yes	No	No	No	No	No	Yes	No	No		No	No	No	No	No	No
1164	50.7	Moderate	Male	Black	47.58	4	Yes	No	Yes	Yes	Yes	Yes	No	No	No	No	No	Yes	No	Yes	Yes	4	1	3	3	4	70	1	0	Yes	No	No	Yes	No	No	Yes	No	No		No	No	No
[truncated: 25 more columns]
